# Supplementary material for: Structural basis for an early stage of the photosystem II repair cycle in Chlamydomonas reinhardtii
Source: Nat Commun. 2024 Jun 18;15:5211. doi: 10.1038/s41467-024-49532-2 (PMC11189392; doi:10.1038/s41467-024-49532-2)
Supplement: Supplementary file 6 — Source Data [file 41467_2024_49532_MOESM6_ESM.xlsx]

## Sheet: Fig. 1b
Fig. 1b

## Sheet: Fig. 3a
Fig. 3a
	low-light		high-light
	WT	tef14	WT	tef14
Fv/Fm	0.796	0.797	0.615	0.562
	0.793	0.804	0.593	0.576
	0.794	0.795	0.608	0.55
average	0.794333	0.798667	0.605333	0.562667
stdev.p	0.00124722	0.00385861	0.00917727	0.0106249

## Sheet: Fig. 3c
Fig. 3c
raw image:	anti-TEF14						annotated:

## Sheet: Fig. 3d
Fig. 3d
WB against CP47						western blot anti-CP47:
	WT PSII-M	tef14 PSII-M	WT PSII-D	tef14 PSII-D		raw image:							annotated:
intensity	2143456	2924941	2077218	3080323
	2493874	2640856	2137224	3167325
	2241688	2950874	2406217	2552568
WB against PsbO
	WT PSII-M	tef14 PSII-M	WT PSII-D	tef14 PSII-D
intensity	370341	241916	350639	1546871
	140700	407933	547697	963838
	324675	543428	334457	918031
PsbO/CP47
	WT PSII-M	tef14 PSII-M	WT PSII-D	tef14 PSII-D
PsvO/CP47	0.172778	0.082708	0.168802	0.502178
	0.0564182	0.15447	0.256266	0.304307
	0.144835	0.184158	0.138997	0.35965
average	0.124677	0.140445	0.188022	0.388712
s.d.	0.0495959	0.0425876	0.0497662	0.0833535
normalized average	0.320744	0.36131	0.483705	1
normalized s.d.	0.127591	0.109561	0.128029	0.214435
						western blot anti-PsbO:
						raw image:							annotated:

## Sheet: Fig. 3e
Fig. 3e
WT			tef14
Distance(mm)	Absorbance (a.u.)		Distance(mm)	Absorbance (a.u.)
0	0.024387		0	0.021042
0.01	0.024302		0.01	0.0210315
0.01	0.024197		0.01	0.0210199
0.02	0.024049		0.02	0.0209643
0.03	0.023975		0.03	0.0208981
0.04	0.023869		0.04	0.0208645
0.04	0.023784		0.04	0.0207868
0.05	0.0237		0.05	0.0207428
0.05	0.023636		0.05	0.0206756
0.06	0.023552		0.06	0.0206419
0.07	0.023446		0.07	0.0206199
0.08	0.023361		0.08	0.0205874
0.08	0.023309		0.08	0.0205642
0.09	0.023245		0.09	0.0205537
0.09	0.023182		0.09	0.0205537
0.1	0.023118		0.1	0.0205537
0.11	0.023076		0.11	0.0205422
0.12	0.022991		0.11	0.0205422
0.12	0.022949		0.12	0.0205317
0.13	0.022917		0.13	0.0205096
0.14	0.022875		0.14	0.0205096
0.14	0.02278		0.14	0.0205201
0.15	0.022727		0.15	0.0205201
0.15	0.022674		0.15	0.0205317
0.16	0.022621		0.16	0.0205096
0.17	0.022516		0.17	0.0205201
0.18	0.022442		0.18	0.0205201
0.18	0.022389		0.18	0.0205201
0.19	0.022304		0.19	0.0204981
0.19	0.02223		0.19	0.0205096
0.2	0.022177		0.2	0.0205096
0.21	0.022146		0.21	0.0205096
0.22	0.022061		0.21	0.0205096
0.22	0.022008		0.23	0.0204866
0.23	0.021976		0.23	0.0204866
0.23	0.021945		0.24	0.0204866
0.24	0.021902		0.24	0.0205096
0.25	0.021818		0.25	0.0205096
0.25	0.021765		0.25	0.020476
0.26	0.021691		0.26	0.0204319
0.27	0.021627		0.27	0.0203427
0.28	0.021564		0.28	0.0203091
0.28	0.021532		0.28	0.020265
0.29	0.021479		0.29	0.0201988
0.29	0.021458		0.29	0.0201537
0.3	0.021427		0.3	0.0201212
0.31	0.021416		0.31	0.0200875
0.32	0.021405		0.32	0.0200434
0.32	0.021405		0.32	0.0200319
0.33	0.021405		0.33	0.0200319
0.33	0.021405		0.34	0.0200204
0.34	0.021395		0.34	0.0200204
0.35	0.021395		0.35	0.0200204
0.35	0.021384		0.35	0.0200204
0.36	0.021384		0.36	0.0200204
0.37	0.021374		0.37	0.0199983
0.38	0.021374		0.38	0.0200204
0.38	0.021353		0.38	0.0199878
0.39	0.021331		0.39	0.0199878
0.39	0.021321		0.39	0.0199763
0.39	0.0213		0.4	0.0199763
0.4	0.021257		0.41	0.0199542
0.4	0.021226		0.42	0.0199542
0.41	0.021173		0.42	0.0199542
0.42	0.021131		0.43	0.0199542
0.42	0.021109		0.44	0.0199542
0.42	0.021099		0.44	0.0199763
0.43	0.021046		0.45	0.0199763
0.43	0.021025		0.45	0.0199763
0.43	0.021014		0.46	0.0199763
0.44	0.020982		0.47	0.0200098
0.45	0.020961		0.48	0.0200098
0.46	0.020898		0.48	0.0199983
0.46	0.020908		0.49	0.0200204
0.47	0.020908		0.49	0.0200204
0.48	0.020898		0.5	0.0199983
0.48	0.020898		0.51	0.0200098
0.49	0.020898		0.52	0.0200098
0.49	0.020898		0.52	0.0200098
0.5	0.020898		0.53	0.0200098
0.51	0.020887		0.53	0.0199878
0.52	0.020877		0.54	0.0199878
0.52	0.020866		0.55	0.0199878
0.53	0.020856		0.55	0.0199763
0.53	0.020856		0.56	0.0199983
0.54	0.020866		0.57	0.0199983
0.55	0.020856		0.58	0.0199983
0.56	0.020856		0.58	0.0199763
0.56	0.020856		0.58	0.0199878
0.57	0.020866		0.59	0.0199878
0.58	0.020877		0.59	0.0199878
0.58	0.020887		0.6	0.0199983
0.59	0.020866		0.6	0.0199983
0.59	0.020866		0.61	0.0199983
0.6	0.020887		0.61	0.0199983
0.61	0.020856		0.62	0.0199983
0.62	0.020866		0.62	0.0200098
0.62	0.020887		0.63	0.0200204
0.63	0.020887		0.63	0.0200319
0.63	0.020887		0.63	0.0200539
0.64	0.020866		0.64	0.0200875
0.65	0.020877		0.65	0.0201317
0.66	0.020887		0.65	0.0201988
0.66	0.020877		0.66	0.020265
0.67	0.020856		0.67	0.0203091
0.67	0.020877		0.68	0.0203427
0.68	0.020856		0.68	0.0203763
0.69	0.020856		0.69	0.0204204
0.69	0.020845		0.69	0.0204204
0.7	0.020856		0.7	0.0204425
0.71	0.020856		0.71	0.0204645
0.72	0.020856		0.72	0.0204866
0.72	0.020856		0.72	0.0204866
0.73	0.020856		0.73	0.0204866
0.73	0.020845		0.73	0.0204981
0.74	0.020866		0.74	0.0204981
0.75	0.020866		0.75	0.0205096
0.76	0.020877		0.76	0.0205201
0.76	0.020866		0.76	0.0205096
0.77	0.020866		0.77	0.0204981
0.77	0.020877		0.78	0.0205096
0.78	0.020866		0.78	0.0204981
0.79	0.020845		0.79	0.0204981
0.79	0.020834		0.79	0.0204866
0.8	0.020856		0.8	0.0205096
0.81	0.020856		0.81	0.0205096
0.82	0.020845		0.82	0.0204981
0.82	0.020834		0.82	0.0204981
0.83	0.020834		0.83	0.0204866
0.84	0.020845		0.83	0.0204866
0.84	0.020856		0.84	0.0204981
0.85	0.020866		0.85	0.0205422
0.86	0.020856		0.86	0.0205642
0.86	0.020845		0.87	0.0205979
0.87	0.020866		0.87	0.0206419
0.87	0.020898		0.87	0.0207091
0.88	0.020919		0.88	0.0207648
0.89	0.020982		0.89	0.0208089
0.9	0.021067		0.89	0.020853
0.9	0.02112		0.9	0.0208981
0.91	0.021152		0.91	0.0209307
0.92	0.021183		0.92	0.0209759
0.92	0.021215		0.92	0.0209759
0.93	0.021257		0.93	0.0209759
0.93	0.021279		0.93	0.0209979
0.94	0.021279		0.94	0.0210199
0.95	0.021321		0.95	0.0210199
0.96	0.021342		0.96	0.0210199
0.96	0.021342		0.96	0.0210199
0.97	0.021342		0.97	0.0210199
0.97	0.021342		0.97	0.0210199
0.98	0.021342		0.98	0.0210199
0.99	0.021342		0.99	0.0210199
1	0.021342		0.99	0.0210199
1	0.021342		1	0.0210199
1.01	0.021342		1.01	0.0210199
1.01	0.021342		1.02	0.0210199
1.02	0.021342		1.02	0.0210315
1.03	0.021342		1.03	0.0210315
1.03	0.021342		1.03	0.0210199
1.04	0.021342		1.04	0.021042
1.05	0.021353		1.05	0.0210861
1.06	0.021374		1.06	0.0211418
1.06	0.021395		1.06	0.0211638
1.07	0.021395		1.07	0.0212194
1.07	0.021427		1.08	0.021253
1.08	0.021479		1.08	0.0212972
1.09	0.021522		1.09	0.0213643
1.1	0.021543		1.1	0.02142
1.1	0.021596		1.1	0.0214421
1.11	0.021659		1.11	0.0214525
1.11	0.021691		1.12	0.0214746
1.12	0.021712		1.12	0.0214861
1.13	0.021744		1.13	0.0214977
1.13	0.021765		1.13	0.0215198
1.14	0.021797		1.14	0.0215303
1.15	0.021807		1.15	0.0215198
1.16	0.021807		1.16	0.0215303
1.16	0.021797		1.16	0.0215303
1.17	0.021807		1.17	0.0215523
1.17	0.021807		1.18	0.0215754
1.18	0.021818		1.18	0.0215974
1.19	0.021849		1.19	0.0216531
1.2	0.02186		1.2	0.0217413
1.2	0.021902		1.2	0.0217969
1.21	0.021934		1.21	0.0218411
1.21	0.021955		1.22	0.0218862
1.22	0.022008		1.22	0.0219303
1.23	0.02205		1.23	0.0219523
1.24	0.022135		1.23	0.0219639
1.24	0.022167		1.24	0.0219965
1.25	0.022209		1.25	0.0220195
1.26	0.022241		1.26	0.0220195
1.26	0.022272		1.26	0.02203
1.27	0.022336		1.27	0.02203
1.28	0.022378		1.27	0.0220416
1.28	0.022463		1.28	0.0220636
1.29	0.022526		1.29	0.0220742
1.3	0.022568		1.3	0.0220636
1.3	0.022621		1.3	0.0220857
1.31	0.022674		1.31	0.0221193
1.31	0.022706		1.31	0.0221634
1.32	0.022716		1.32	0.0222191
1.33	0.022748		1.33	0.0222747
1.34	0.02278		1.33	0.0223073
1.34	0.022812		1.34	0.0223849
1.35	0.022833		1.35	0.0224185
1.36	0.022875		1.36	0.0224522
1.36	0.022917		1.36	0.0224742
1.37	0.02296		1.37	0.0224962
1.37	0.023023		1.37	0.0225298
1.38	0.023065		1.38	0.0225519
1.39	0.023129		1.39	0.0225739
1.4	0.023171		1.4	0.0226411
1.4	0.023213		1.4	0.0226737
1.41	0.023245		1.41	0.0227188
1.41	0.023287		1.41	0.0227745
1.42	0.023351		1.42	0.0228407
1.43	0.023414		1.43	0.0228847
1.44	0.023478		1.43	0.0229184
1.44	0.023541		1.44	0.022974
1.45	0.023594		1.45	0.0230076
1.45	0.023636		1.46	0.0230297
1.46	0.023647		1.46	0.0230622
1.47	0.023679		1.47	0.0230738
1.47	0.02371		1.47	0.0230958
1.48	0.023753		1.48	0.0231399
1.49	0.023848		1.49	0.0231735
1.5	0.023911		1.5	0.0232071
1.5	0.023954		1.5	0.0232732
1.51	0.023996		1.51	0.0233289
1.51	0.024049		1.51	0.0233961
1.52	0.024112		1.52	0.0234507
1.53	0.024165		1.53	0.0234843
1.54	0.024218		1.54	0.0235295
1.54	0.02426		1.54	0.0235956
1.55	0.024292		1.55	0.0236617
1.55	0.024366		1.56	0.023729
1.56	0.024419		1.56	0.0237626
1.57	0.024472		1.57	0.0238171
1.57	0.024524		1.57	0.0238728
1.58	0.024598		1.58	0.0239621
1.6	0.02463		1.59	0.0240062
1.6	0.024662		1.6	0.0240397
1.6	0.024694		1.6	0.0240618
1.61	0.024757		1.61	0.0240839
1.61	0.024789		1.61	0.0240839
1.62	0.024863		1.62	0.0241175
1.63	0.024947		1.63	0.0241279
1.64	0.02499		1.64	0.0242056
1.64	0.025053		1.64	0.0242508
1.65	0.025117		1.65	0.0242949
1.65	0.025191		1.65	0.024339
1.66	0.025243		1.66	0.0243842
1.67	0.025307		1.67	0.0244503
1.68	0.025434		1.67	0.0245175
1.68	0.025487		1.68	0.0246278
1.69	0.025529		1.69	0.0247275
1.7	0.025571		1.7	0.0247832
1.7	0.025614		1.7	0.0248388
1.71	0.025666		1.71	0.0249165
1.71	0.025709		1.71	0.0249606
1.72	0.025762		1.72	0.0250163
1.73	0.025825		1.73	0.0250614
1.74	0.025899		1.74	0.0250719
1.74	0.025952		1.74	0.0251276
1.75	0.025984		1.75	0.0252052
1.75	0.026026		1.75	0.025283
1.76	0.026079		1.76	0.0253386
1.77	0.026153		1.77	0.0253722
1.78	0.026269		1.77	0.0254383
1.78	0.026354		1.78	0.0255276
1.79	0.026438		1.79	0.0256158
1.79	0.026491		1.8	0.0257051
1.8	0.026533		1.8	0.0257933
1.81	0.026639		1.81	0.0258384
1.81	0.026713		1.81	0.0259161
1.82	0.026851		1.82	0.0259823
1.83	0.026935		1.83	0.02606
1.84	0.026999		1.84	0.0261156
1.84	0.027051		1.84	0.0261492
1.85	0.027083		1.85	0.0262049
1.85	0.027157		1.86	0.0262595
1.86	0.027242		1.86	0.0262931
1.87	0.027358		1.87	0.0263382
1.88	0.027432		1.88	0.0264264
1.88	0.027485		1.88	0.0264821
1.89	0.027527		1.89	0.0265377
1.89	0.027601		1.9	0.0266154
1.9	0.027665		1.9	0.0267036
1.91	0.027739		1.91	0.0267487
1.91	0.027855		1.91	0.0268149
1.92	0.027961		1.92	0.0269367
1.93	0.028014		1.93	0.0270039
1.94	0.028088		1.94	0.0270816
1.94	0.028162		1.94	0.0271698
1.95	0.028236		1.95	0.0272475
1.95	0.02831		1.95	0.0273367
1.96	0.028394		1.96	0.027426
1.97	0.028458		1.97	0.0274921
1.98	0.028521		1.98	0.0275919
1.98	0.028585		1.98	0.027637
1.99	0.028659		1.99	0.0277368
1.99	0.028743		1.99	0.0278145
2	0.028828		2	0.0278922
2.01	0.028902		2.01	0.0280024
2.02	0.029007		2.02	0.0280917
2.02	0.029081		2.02	0.0282691
2.03	0.029155		2.03	0.0283689
2.04	0.029219		2.04	0.0284697
2.04	0.029325		2.04	0.0285579
2.05	0.029409		2.05	0.0286356
2.05	0.029473		2.05	0.0287353
2.06	0.029568		2.06	0.0288246
2.07	0.029631		2.07	0.0289464
2.08	0.029705		2.08	0.0290461
2.08	0.029779		2.08	0.0290913
2.09	0.029896		2.09	0.029169
2.09	0.029948		2.09	0.0292687
2.1	0.030044		2.1	0.0293569
2.11	0.030149		2.11	0.0294462
2.12	0.030234		2.12	0.0295123
2.12	0.030393		2.12	0.029568
2.13	0.030498		2.13	0.0296457
2.14	0.030562		2.14	0.0297454
2.14	0.030646		2.14	0.0298347
2.15	0.030741		2.15	0.0299124
2.15	0.030847		2.15	0.0300121
2.16	0.030995		2.16	0.0301119
2.17	0.031101		2.17	0.0301676
2.18	0.031196		2.18	0.0302452
2.18	0.031302		2.18	0.0303345
2.19	0.031397		2.19	0.0304227
2.19	0.03146		2.19	0.0304899
2.2	0.031545		2.2	0.0305781
2.21	0.03163		2.21	0.0306338
2.22	0.031704		2.21	0.0306894
2.22	0.031809		2.22	0.0307566
2.23	0.031979		2.23	0.0308889
2.23	0.032074		2.24	0.0309781
2.24	0.032179		2.24	0.0310223
2.25	0.032296		2.25	0.0311336
2.25	0.03238		2.25	0.0312449
2.26	0.032518		2.26	0.0313561
2.27	0.032602		2.27	0.0315221
2.28	0.032676		2.28	0.0316439
2.28	0.032772		2.28	0.0317216
2.29	0.032888		2.29	0.0317772
2.29	0.033015		2.29	0.0318885
2.3	0.03311		2.3	0.0319998
2.31	0.033279		2.31	0.0320775
2.32	0.033353		2.32	0.0321993
2.32	0.033438		2.33	0.032255
2.33	0.033543		2.33	0.0323211
2.33	0.033617		2.34	0.0324219
2.34	0.033702		2.34	0.0325216
2.35	0.033755		2.35	0.0326214
2.35	0.033882		2.35	0.0327327
2.36	0.03404		2.36	0.0328209
2.37	0.034135		2.37	0.0329438
2.38	0.034262		2.38	0.0330435
2.38	0.034389		2.38	0.0331432
2.39	0.034516		2.39	0.0332314
2.39	0.034622		2.39	0.0333207
2.4	0.034728		2.4	0.0333984
2.41	0.034865		2.41	0.0334877
2.42	0.03495		2.42	0.0336651
2.42	0.035034		2.43	0.0337533
2.43	0.03514		2.43	0.0338425
2.43	0.035256		2.43	0.0339979
2.44	0.035362		2.44	0.0341197
2.45	0.035489		2.45	0.034209
2.46	0.035647		2.45	0.0342972
2.46	0.035774		2.46	0.0344306
2.47	0.035838		2.47	0.0345303
2.48	0.035975		2.48	0.0346195
2.48	0.036113		2.48	0.0347308
2.49	0.036208		2.49	0.034797
2.49	0.036313		2.49	0.0349083
2.5	0.036451		2.5	0.0350196
2.51	0.036567		2.51	0.0352307
2.52	0.036652		2.52	0.0353525
2.53	0.036726		2.52	0.0354858
2.53	0.036821		2.53	0.0355635
2.53	0.036969		2.53	0.0356517
2.54	0.037075		2.54	0.0357966
2.55	0.037212		2.55	0.0359079
2.56	0.037424		2.55	0.0359961
2.56	0.037551		2.56	0.0361515
2.57	0.037677		2.57	0.0362849
2.57	0.037815		2.58	0.0364066
2.58	0.037973		2.58	0.0365295
2.59	0.038122		2.59	0.0366513
2.59	0.038196		2.59	0.0368067
2.6	0.038407		2.6	0.03694
2.61	0.038555		2.61	0.0371059
2.62	0.038661		2.62	0.0371616
2.62	0.038766		2.62	0.0372729
2.63	0.038862		2.63	0.0373621
2.63	0.038946		2.64	0.0374399
2.64	0.039084		2.64	0.0375176
2.65	0.039211		2.65	0.0376614
2.66	0.039306		2.66	0.0378063
2.66	0.039422		2.66	0.0379386
2.67	0.039549		2.67	0.038072
2.67	0.039665		2.68	0.0381948
2.68	0.039781		2.68	0.0383386
2.69	0.03994		2.69	0.038472
2.69	0.040078		2.69	0.0386159
2.7	0.040268		2.7	0.0388269
2.71	0.040405		2.71	0.0389938
2.72	0.040532		2.72	0.0391377
2.72	0.040691		2.72	0.039271
2.73	0.040796		2.73	0.0394159
2.74	0.040923		2.74	0.0395493
2.74	0.04105		2.74	0.0396596
2.75	0.041251		2.75	0.0397593
2.76	0.041399		2.76	0.0399483
2.76	0.041537		2.76	0.0400701
2.77	0.041695		2.77	0.040193
2.77	0.041812		2.78	0.0402706
2.78	0.041991		2.78	0.0403589
2.79	0.04215		2.79	0.0404817
2.8	0.04234		2.79	0.0406035
2.8	0.04252		2.8	0.0407925
2.81	0.042657		2.81	0.0409258
2.82	0.042795		2.82	0.0410697
2.82	0.042943		2.82	0.041203
2.83	0.043091		2.83	0.0413364
2.84	0.043207		2.83	0.0414698
2.84	0.04344		2.84	0.0415916
2.85	0.043514		2.85	0.0418362
2.86	0.043662		2.86	0.0419801
2.86	0.043799		2.86	0.0420798
2.87	0.043947		2.87	0.0422247
2.87	0.044095		2.87	0.0423685
2.88	0.044243		2.88	0.0425135
2.89	0.044381		2.89	0.0426909
2.9	0.044635		2.89	0.0428568
2.9	0.044761		2.9	0.0430574
2.91	0.04492		2.91	0.0432012
2.92	0.045068		2.92	0.0433682
2.92	0.045216		2.92	0.0435236
2.93	0.045343		2.93	0.0436674
2.93	0.045491		2.93	0.0438008
2.94	0.045618		2.94	0.0439561
2.95	0.04585		2.95	0.0440895
2.96	0.046009		2.96	0.0443667
2.96	0.046157		2.96	0.0445116
2.97	0.046273		2.97	0.044667
2.97	0.046347		2.97	0.0448329
2.98	0.046506		2.98	0.0449999
2.99	0.046665		2.99	0.045066
3	0.046876		2.99	0.0452214
3	0.047024		3	0.0454776
3.01	0.047172		3.01	0.0456099
3.01	0.047299		3.02	0.0457653
3.02	0.047447		3.02	0.0459323
3.03	0.047616		3.03	0.0460656
3.03	0.047764		3.03	0.0461989
3.04	0.04788		3.04	0.0463544
3.05	0.048155		3.05	0.0464877
3.06	0.048293		3.06	0.0467429
3.06	0.04843		3.06	0.0468867
3.07	0.048589		3.07	0.0470537
3.07	0.048747		3.07	0.0471975
3.08	0.048885		3.08	0.0473424
3.09	0.049107		3.09	0.0475083
3.1	0.049255		3.1	0.0477309
3.1	0.049318		3.1	0.0478748
3.11	0.049456		3.11	0.0480417
3.11	0.049625		3.12	0.0481194
3.12	0.049763		3.12	0.0482633
3.13	0.049889		3.13	0.0484187
3.13	0.050027		3.13	0.0485856
3.14	0.050259		3.14	0.0488408
3.15	0.050376		3.15	0.0489405
3.16	0.050481		3.16	0.0490739
3.16	0.050704		3.16	0.0492849
3.17	0.050894		3.17	0.0494067
3.17	0.051074		3.17	0.0495852
3.18	0.051264		3.18	0.0497291
3.19	0.051571		3.19	0.0498624
3.2	0.051771		3.2	0.0501175
3.2	0.051941		3.2	0.0502845
3.21	0.052131		3.21	0.0504284
3.21	0.0523		3.21	0.0505837
3.22	0.052459		3.22	0.0507391
3.23	0.052554		3.23	0.0508841
3.24	0.052808		3.23	0.0510174
3.24	0.052966		3.25	0.051261
3.25	0.053135		3.26	0.0513723
3.26	0.053252		3.26	0.0514941
3.26	0.053379		3.26	0.0516274
3.27	0.053579		3.27	0.0518049
3.27	0.053749		3.27	0.0519498
3.28	0.053949		3.28	0.0520936
3.29	0.054087		3.29	0.0523488
3.3	0.054256		3.3	0.0525158
3.3	0.054404		3.3	0.0526491
3.31	0.054542		3.31	0.0528045
3.31	0.05469		3.31	0.0529935
3.32	0.054838		3.32	0.0531815
3.33	0.054975		3.33	0.0533704
3.34	0.05525		3.33	0.0535699
3.34	0.05543		3.34	0.0538923
3.35	0.055525		3.35	0.0541034
3.35	0.055715		3.36	0.0542588
3.36	0.055863		3.36	0.0544026
3.37	0.056022		3.37	0.0546357
3.37	0.056307		3.37	0.0547365
3.38	0.056582		3.38	0.054936
3.39	0.056762		3.39	0.0551912
3.4	0.056931		3.4	0.0553245
3.4	0.0571		3.4	0.055502
3.41	0.057259		3.41	0.0556689
3.41	0.057407		3.41	0.0558127
3.42	0.057544		3.42	0.0559797
3.43	0.057862		3.43	0.0561456
3.44	0.058041		3.44	0.0563787
3.44	0.058253		3.44	0.0565341
3.45	0.058443		3.45	0.0567126
3.45	0.058623		3.46	0.0568449
3.46	0.058792		3.46	0.0569782
3.47	0.05894		3.47	0.0571452
3.47	0.059109		3.47	0.0574119
3.48	0.059384		3.48	0.0577112
3.49	0.059553		3.49	0.0579001
3.5	0.059775		3.5	0.0579999
3.5	0.059966		3.5	0.0582215
3.51	0.060177		3.51	0.0584
3.51	0.060399		3.51	0.0585994
3.52	0.060568		3.52	0.058799
3.53	0.060885		3.53	0.0589544
3.54	0.061065		3.54	0.0592326
3.54	0.061245		3.54	0.059388
3.55	0.061425		3.55	0.0595539
3.55	0.061604		3.56	0.0597649
3.56	0.061816		3.56	0.0599204
3.57	0.061985		3.57	0.0600758
3.58	0.062323		3.57	0.0603981
3.58	0.062524		3.58	0.0606869
3.59	0.062715		3.59	0.0608979
3.59	0.062831		3.6	0.0610859
3.6	0.062937		3.6	0.0612969
3.6	0.063032		3.61	0.0614744
3.6	0.063106		3.61	0.0616529
3.61	0.063201		3.62	0.0617305
3.61	0.063381		3.63	0.0619857
3.62	0.063455		3.64	0.0621516
3.62	0.063634		3.64	0.0623627
3.63	0.063856		3.65	0.0625632
3.63	0.063952		3.65	0.0627512
3.64	0.064057		3.66	0.0629622
3.64	0.064269		3.67	0.0631176
3.65	0.064375		3.67	0.0632845
3.65	0.06447		3.68	0.0636395
3.65	0.064649		3.69	0.0638284
3.66	0.064871		3.7	0.064028
3.67	0.065062		3.7	0.0642285
3.68	0.065199		3.71	0.0644165
3.68	0.065516		3.71	0.0646496
3.69	0.065696		3.72	0.0648722
3.7	0.065939		3.73	0.065205
3.7	0.066119		3.74	0.0654161
3.71	0.066299		3.75	0.0656155
3.71	0.066479		3.75	0.0657269
3.72	0.066627		3.75	0.0659379
3.73	0.066764		3.76	0.0661154
3.74	0.066891		3.77	0.0662928
3.74	0.067018		3.78	0.0664703
3.75	0.067145		3.78	0.0668262
3.75	0.067282		3.79	0.0669365
3.76	0.067451		3.79	0.0670478
3.77	0.067578		3.8	0.0672704
3.78	0.067673		3.8	0.0673701
3.78	0.067895		3.8	0.0674699
3.79	0.068043		3.81	0.0676588
3.79	0.06816		3.81	0.0678699
3.8	0.068297		3.82	0.0679697
3.81	0.068456		3.82	0.0680474
3.81	0.068604		3.83	0.0683581
3.82	0.068805		3.83	0.0684464
3.83	0.068953		3.84	0.0685356
3.84	0.069111		3.84	0.0687351
3.84	0.06928		3.85	0.0689577
3.85	0.069471		3.85	0.0691457
3.86	0.069672		3.86	0.0693788
3.86	0.069767		3.87	0.0695793
3.87	0.070063		3.88	0.0697567
3.88	0.070232		3.88	0.0699237
3.88	0.070412		3.89	0.0701673
3.89	0.070687		3.9	0.0703563
3.89	0.070898		3.9	0.0705778
3.9	0.071131		3.91	0.0707784
3.91	0.071385		3.91	0.071
3.91	0.071628		3.92	0.0713223
3.92	0.072008		3.93	0.0715659
3.93	0.07223		3.94	0.071777
3.94	0.072463		3.94	0.0719544
3.94	0.072674		3.95	0.072155
3.95	0.072928		3.95	0.0723429
3.95	0.073161		3.96	0.0725434
3.96	0.073393		3.97	0.0727094
3.97	0.073774		3.98	0.072954
3.98	0.073975		3.99	0.0731094
3.99	0.074197		3.99	0.0732532
3.99	0.074408		3.99	0.0734202
3.99	0.074662		4	0.0736428
4	0.074884		4.01	0.0738423
4.01	0.075117		4.01	0.0740534
4.02	0.075487		4.02	0.0743747
4.02	0.07572		4.03	0.0745857
4.03	0.075952		4.04	0.0748188
4.03	0.076216		4.04	0.0750519
4.04	0.07647		4.05	0.0752966
4.05	0.076713		4.05	0.0755181
4.05	0.076967		4.06	0.0757407
4.06	0.077231		4.07	0.0760515
4.07	0.077676		4.08	0.076251
4.08	0.07795		4.08	0.0764516
4.09	0.078204		4.09	0.0765839
4.09	0.078447		4.09	0.0767392
4.09	0.078817		4.1	0.077028
4.1	0.079124		4.11	0.0772286
4.11	0.079283		4.11	0.0774617
4.12	0.07978		4.12	0.0776727
4.12	0.080118		4.13	0.0778942
4.13	0.080456		4.14	0.0781053
4.13	0.080784		4.14	0.0783048
4.14	0.081122		4.15	0.0785054
4.15	0.08145		4.15	0.0786933
4.15	0.081767		4.16	0.0789043
4.16	0.082233		4.17	0.0791931
4.17	0.082518		4.18	0.0794157
4.18	0.082803		4.18	0.0796257
4.18	0.083068		4.19	0.0798703
4.19	0.083269		4.2	0.0800929
4.19	0.08348		4.2	0.0803145
4.2	0.083829		4.21	0.0806474
4.21	0.084199		4.22	0.0810253
4.22	0.084463		4.22	0.0812584
4.22	0.084717		4.23	0.0814915
4.23	0.084971		4.23	0.0817246
4.23	0.085098		4.24	0.0819682
4.24	0.085352		4.25	0.0821016
4.25	0.085584		4.25	0.0823462
4.25	0.085806		4.26	0.0825678
4.26	0.086176		4.27	0.0829017
4.27	0.086398		4.28	0.0831117
4.28	0.08662		4.28	0.0833123
4.28	0.086842		4.29	0.0834781
4.29	0.087043		4.3	0.0836672
4.29	0.087212		4.3	0.0838446
4.3	0.087509		4.31	0.0841113
4.31	0.087857		4.32	0.0844441
4.32	0.08809		4.32	0.0846552
4.32	0.088333		4.33	0.0848998
4.33	0.088598		4.34	0.0850878
4.33	0.088862		4.34	0.0853209
4.34	0.089094		4.35	0.0855435
4.35	0.089327		4.35	0.0857651
4.36	0.08956		4.36	0.0861095
4.36	0.089803		4.37	0.0863541
4.37	0.090025		4.38	0.0864644
4.38	0.090279		4.38	0.0866754
4.38	0.090501		4.39	0.0869085
4.39	0.090733		4.39	0.0871311
4.4	0.090924		4.4	0.0873306
4.4	0.091103		4.41	0.0877191
4.41	0.091505		4.42	0.0879417
4.42	0.091738		4.42	0.0881528
4.42	0.09196		4.43	0.0883963
4.43	0.092192		4.43	0.0886294
4.43	0.092383		4.44	0.0888625
4.44	0.092594		4.45	0.0891072
4.45	0.092827		4.45	0.0893183
4.46	0.093144		4.46	0.0896626
4.46	0.093366		4.47	0.0898506
4.47	0.093609		4.48	0.0900732
4.48	0.093863		4.48	0.0902507
4.48	0.093979		4.49	0.0904502
4.49	0.094233		4.49	0.0906728
4.49	0.094487		4.51	0.0908502
4.5	0.094698		4.51	0.0910277
4.51	0.095079		4.52	0.0913049
4.52	0.095301		4.52	0.0915159
4.52	0.095523		4.53	0.0917385
4.53	0.095777		4.53	0.0919496
4.53	0.096009		4.54	0.092127
4.54	0.096242		4.55	0.0923265
4.55	0.096464		4.55	0.092504
4.56	0.096781		4.56	0.0927591
4.56	0.096982		4.57	0.0929481
4.57	0.097151		4.58	0.0931151
4.57	0.097342		4.58	0.093304
4.58	0.097511		4.59	0.093492
4.59	0.097669		4.59	0.0936926
4.59	0.097849		4.6	0.0939257
4.61	0.097965		4.61	0.0940915
4.61	0.098071		4.62	0.0944244
4.62	0.098219		4.63	0.0946355
4.62	0.098314		4.63	0.0947583
4.63	0.098399		4.63	0.0949914
4.63	0.098494		4.64	0.0952025
4.64	0.098547		4.65	0.0954461
4.65	0.098631		4.66	0.0957789
4.66	0.098716		4.66	0.096012
4.66	0.098801		4.67	0.0962231
4.67	0.098917		4.68	0.096412
4.67	0.099044		4.68	0.0966011
4.68	0.099171		4.69	0.096789
4.69	0.09934		4.69	0.0970116
4.69	0.099498		4.7	0.0972226
4.7	0.099742		4.71	0.097544
4.71	0.0999		4.72	0.0977329
4.72	0.100059		4.72	0.0978999
4.72	0.100334		4.73	0.0981666
4.73	0.100556		4.73	0.0983546
4.73	0.100661		4.74	0.0985436
4.74	0.100894		4.75	0.098743
4.75	0.101275		4.76	0.0989321
4.76	0.101518		4.76	0.0991547
4.76	0.101772		4.77	0.0993878
4.77	0.102004		4.77	0.0995873
4.77	0.102205		4.78	0.0998088
4.78	0.102448		4.79	0.100009
4.79	0.102681		4.79	0.100231
4.8	0.10303		4.8	0.100508
4.8	0.103241		4.81	0.100709
4.81	0.103474		4.82	0.100908
4.82	0.103654		4.82	0.101064
4.82	0.103833		4.83	0.101253
4.83	0.104119		4.83	0.101552
4.83	0.104351		4.84	0.101763
4.84	0.104574		4.85	0.102085
4.85	0.104901		4.86	0.102274
4.86	0.105018		4.86	0.102485
4.86	0.10524		4.87	0.102673
4.87	0.105462		4.87	0.102762
4.87	0.105694		4.88	0.102951
4.88	0.105916		4.89	0.103151
4.89	0.106138		4.89	0.103362
4.9	0.106466		4.9	0.103683
4.9	0.106667		4.91	0.103906
4.91	0.106878		4.92	0.104117
4.91	0.107111		4.92	0.104305
4.92	0.107301		4.93	0.104483
4.93	0.107492		4.93	0.104661
4.93	0.107851		4.94	0.104916
4.94	0.108316		4.95	0.105227
4.95	0.108623		4.96	0.105426
4.96	0.108961		4.96	0.105659
4.96	0.109331		4.97	0.10587
4.97	0.109691		4.97	0.106093
4.97	0.110061		4.98	0.106293
4.98	0.11041		4.99	0.106482
4.99	0.110759		5	0.106792
5	0.111139		5	0.106881
5	0.111509		5.01	0.107059
5.01	0.11188		5.02	0.107259
5.01	0.112239		5.02	0.10747
5.02	0.112525		5.03	0.107647
5.03	0.112799		5.03	0.107802
5.03	0.113212		5.04	0.108102
5.04	0.113645		5.05	0.108446
5.05	0.113899		5.06	0.108624
5.06	0.114153		5.06	0.108857
5.06	0.114364		5.07	0.109024
5.07	0.114597		5.07	0.109223
5.07	0.114819		5.08	0.109434
5.08	0.115051		5.09	0.109623
5.09	0.11539		5.1	0.109968
5.1	0.115612		5.1	0.110167
5.1	0.115792		5.11	0.110378
5.11	0.115982		5.12	0.110589
5.11	0.116088		5.12	0.110789
5.12	0.116267		5.13	0.110956
5.13	0.116437		5.14	0.111111
5.14	0.116775		5.14	0.111355
5.14	0.116955		5.15	0.111544
5.15	0.117187		5.16	0.111711
5.16	0.117378		5.16	0.111876
5.16	0.117589		5.17	0.112077
5.17	0.11779		5.17	0.112254
5.17	0.117991		5.18	0.112454
5.18	0.118245		5.19	0.112776
5.19	0.118551		5.2	0.112998
5.2	0.118784		5.2	0.113198
5.2	0.118995		5.21	0.113386
5.21	0.119196		5.21	0.113575
5.21	0.119408		5.22	0.113775
5.22	0.119619		5.23	0.113942
5.23	0.119852		5.24	0.114109
5.24	0.120063		5.24	0.114396
5.24	0.120243		5.25	0.114474
5.25	0.120507		5.26	0.114663
5.26	0.12074		5.26	0.114852
5.26	0.120962		5.27	0.115063
5.27	0.121184		5.27	0.115285
5.27	0.121395		5.28	0.115485
5.28	0.121628		5.29	0.115785
5.29	0.121924		5.3	0.115974
5.3	0.122157		5.3	0.116173
5.3	0.122379		5.31	0.116362
5.31	0.12258		5.31	0.11654
5.31	0.122812		5.32	0.116706
5.32	0.123034		5.33	0.116906
5.33	0.123267		5.33	0.117073
5.34	0.123436		5.34	0.117217
5.34	0.123795		5.35	0.117494
5.35	0.124007		5.36	0.117639
5.35	0.12424		5.36	0.117805
5.36	0.124356		5.37	0.117972
5.37	0.124588		5.37	0.118049
5.37	0.124821		5.38	0.118205
5.38	0.125107		5.39	0.118482
5.39	0.125329		5.4	0.118661
5.4	0.125551		5.4	0.118838
5.4	0.125783		5.41	0.11906
5.41	0.125984		5.41	0.119259
5.41	0.126206		5.42	0.119482
5.42	0.126439		5.43	0.119681
5.43	0.126745		5.44	0.119959
5.44	0.126904		5.45	0.120115
5.44	0.127063		5.45	0.12027
5.45	0.127327		5.46	0.120481
5.45	0.127496		5.46	0.120659
5.46	0.127708		5.47	0.120825
5.47	0.127898		5.47	0.121002
5.47	0.128109		5.48	0.121157
5.49	0.128416		5.49	0.121392
5.49	0.128511		5.5	0.121557
5.5	0.128712		5.5	0.121724
5.5	0.128913		5.51	0.121791
5.51	0.129145		5.51	0.121935
5.51	0.129399		5.52	0.122113
5.52	0.1296		5.53	0.122268
5.53	0.129928		5.54	0.12249
5.54	0.130108		5.55	0.122645
5.54	0.130277		5.55	0.122768
5.55	0.130531		5.55	0.122946
5.55	0.1307		5.56	0.123111
5.56	0.130911		5.57	0.123267
5.57	0.13107		5.57	0.1234
5.58	0.131302		5.58	0.123633
5.58	0.131493		5.59	0.1238
5.59	0.131662		5.6	0.123944
5.6	0.131863		5.6	0.124123
5.6	0.132064		5.61	0.124278
5.61	0.132265		5.61	0.124433
5.61	0.13237		5.62	0.124566
5.62	0.13255		5.63	0.124799
5.63	0.132835		5.64	0.124877
5.64	0.133036		5.64	0.125021
5.65	0.133206		5.65	0.125143
5.65	0.133343		5.65	0.125277
5.65	0.133554		5.66	0.125521
5.66	0.133702		5.67	0.125665
5.67	0.133882		5.67	0.125798
5.68	0.134147		5.68	0.126043
5.68	0.134337		5.69	0.126187
5.69	0.134538		5.7	0.126342
5.69	0.134739		5.7	0.126509
5.7	0.13495		5.71	0.126653
5.71	0.135119		5.71	0.126798
5.71	0.13531		5.72	0.126953
5.72	0.135595		5.73	0.127187
5.73	0.135754		5.74	0.12733
5.74	0.135849		5.74	0.127497
5.74	0.136029		5.75	0.127653
5.75	0.136166		5.76	0.127763
5.75	0.136303		5.76	0.127886
5.76	0.136536		5.77	0.12803
5.77	0.13679		5.78	0.128207
5.78	0.137001		5.78	0.128396
5.78	0.137202		5.79	0.128563
5.79	0.137403		5.8	0.128707
5.79	0.137604		5.8	0.128852
5.8	0.137784		5.81	0.128985
5.81	0.137974		5.81	0.129095
5.81	0.138143		5.82	0.129207
5.82	0.138408		5.83	0.12934
5.83	0.138577		5.84	0.129462
5.84	0.138735		5.84	0.129584
5.84	0.138915		5.85	0.129684
5.85	0.139042		5.86	0.129784
5.85	0.139158		5.86	0.129884
5.86	0.139296		5.87	0.130061
5.87	0.139528		5.88	0.130261
5.88	0.139676		5.88	0.130328
5.88	0.139824		5.89	0.130472
5.89	0.139983		5.9	0.130627
5.89	0.140152		5.9	0.130794
5.9	0.140332		5.91	0.130906
5.91	0.140512		5.91	0.131016
5.92	0.140829		5.92	0.131194
5.92	0.141008		5.93	0.131305
5.93	0.141199		5.94	0.131404
5.94	0.141379		5.94	0.131482
5.94	0.141569		5.95	0.131593
5.95	0.141738		5.95	0.131716
5.96	0.141886		5.96	0.131804
5.96	0.142034		5.97	0.132004
5.97	0.142309		5.98	0.132149
5.98	0.142478		5.98	0.132293
5.99	0.142626		5.99	0.132416
5.99	0.1427		5.99	0.132526
5.99	0.142859		6	0.132659
6	0.143017		6.01	0.132726
6.01	0.143155		6.01	0.132826
6.02	0.143387		6.02	0.13297
6.02	0.143535		6.03	0.133059
6.03	0.143694		6.04	0.133193
6.03	0.143821		6.04	0.133303
6.04	0.14399		6.05	0.133404
6.05	0.144149		6.05	0.133525
6.05	0.144286		6.06	0.133647
6.06	0.144392		6.07	0.13378
6.07	0.144646		6.08	0.134014
6.08	0.144773		6.08	0.134125
6.08	0.144931		6.09	0.134236
6.09	0.145079		6.09	0.134336
6.09	0.145217		6.1	0.134436
6.1	0.145343		6.11	0.134535
6.11	0.145502		6.11	0.134635
6.12	0.145745		6.12	0.134802
6.12	0.145809		6.13	0.134913
6.13	0.145946		6.14	0.134968
6.13	0.146105		6.14	0.135091
6.14	0.146253		6.15	0.135169
6.15	0.146411		6.15	0.135279
6.15	0.146559		6.16	0.13539
6.16	0.146676		6.17	0.135479
6.17	0.146919		6.18	0.135623
6.18	0.147067		6.18	0.135723
6.18	0.147204		6.19	0.135834
6.19	0.147342		6.19	0.135934
6.19	0.147511		6.2	0.136057
6.2	0.147648		6.21	0.136167
6.21	0.147849		6.22	0.136323
6.22	0.148008		6.22	0.136423
6.22	0.148166		6.23	0.136523
6.23	0.148304		6.23	0.136611
6.23	0.148452		6.24	0.136689
6.24	0.148611		6.25	0.136789
6.25	0.148685		6.26	0.1369
6.25	0.148833		6.26	0.136944
6.26	0.149033		6.27	0.137145
6.27	0.149139		6.28	0.137233
6.28	0.149266		6.28	0.137322
6.28	0.149478		6.29	0.137456
6.29	0.149626		6.29	0.137567
6.29	0.149774		6.3	0.137677
6.3	0.149922		6.31	0.137755
6.31	0.150133		6.32	0.137878
6.32	0.150302		6.32	0.137977
6.32	0.15044		6.33	0.138055
6.33	0.150567		6.33	0.138155
6.33	0.150683		6.34	0.138221
6.34	0.150778		6.35	0.138277
6.35	0.150873		6.35	0.138366
6.36	0.151011		6.36	0.138488
6.36	0.151127		6.37	0.138565
6.37	0.151212		6.38	0.138643
6.38	0.151296		6.39	0.138721
6.38	0.151381		6.39	0.138788
6.39	0.151497		6.39	0.138843
6.39	0.151634		6.4	0.138898
6.4	0.151761		6.41	0.139043
6.41	0.151952		6.42	0.139131
6.42	0.1521		6.42	0.139221
6.42	0.152248		6.43	0.139287
6.43	0.152364		6.43	0.139354
6.43	0.152501		6.44	0.139432
6.44	0.152618		6.45	0.139531
6.45	0.152724		6.45	0.139621
6.46	0.152872		6.46	0.13972
6.46	0.152967		6.47	0.139798
6.47	0.153051		6.48	0.139864
6.48	0.153146		6.48	0.139908
6.48	0.153252		6.49	0.139942
6.49	0.153379		6.49	0.139964
6.49	0.153421		6.5	0.140031
6.5	0.153612		6.51	0.140097
6.51	0.153749		6.52	0.140164
6.52	0.153876		6.52	0.14022
6.52	0.153992		6.53	0.140286
6.53	0.154161		6.53	0.140342
6.53	0.154309		6.54	0.140386
6.54	0.154436		6.55	0.140453
6.55	0.154616		6.56	0.140553
6.56	0.154722		6.56	0.140631
6.56	0.154817		6.57	0.140719
6.57	0.154902		6.57	0.140775
6.57	0.155007		6.58	0.14083
6.58	0.155102		6.59	0.140896
6.59	0.155187		6.59	0.140942
6.59	0.155324		6.6	0.140986
6.6	0.155473		6.61	0.141053
6.61	0.155589		6.62	0.141119
6.62	0.155695		6.62	0.141197
6.62	0.155737		6.63	0.141263
6.63	0.155832		6.64	0.14133
6.63	0.155906		6.64	0.141364
6.64	0.156001		6.65	0.141418
6.65	0.156149		6.66	0.141519
6.66	0.156265		6.66	0.141585
6.66	0.156371		6.67	0.141674
6.67	0.156456		6.68	0.141741
6.67	0.156593		6.68	0.141807
6.68	0.15672		6.69	0.141884
6.69	0.156836		6.7	0.14193
6.7	0.157037		6.7	0.142029
6.7	0.157154		6.71	0.142063
6.71	0.157238		6.72	0.142095
6.72	0.157355		6.72	0.142151
6.72	0.157429		6.73	0.142196
6.73	0.157524		6.73	0.142274
6.73	0.157629		6.74	0.14234
6.74	0.157725		6.75	0.14244
6.75	0.157851		6.76	0.142507
6.76	0.157936		6.76	0.142518
6.76	0.158042		6.77	0.142551
6.77	0.158158		6.77	0.142585
6.77	0.158253		6.78	0.142607
6.78	0.158348		6.79	0.142639
6.79	0.158433		6.79	0.142717
6.8	0.158496		6.8	0.142784
6.8	0.15857		6.81	0.142918
6.8	0.158655		6.82	0.142928
6.81	0.158708		6.82	0.143017
6.81	0.158771		6.83	0.143061
6.82	0.158888		6.83	0.143095
6.82	0.15893		6.84	0.143117
6.82	0.158972		6.85	0.143173
6.83	0.159067		6.86	0.143217
6.83	0.159184		6.86	0.143295
6.84	0.159226		6.87	0.14335
6.84	0.159268		6.87	0.143428
6.85	0.159416		6.88	0.143484
6.85	0.159469		6.89	0.143517
6.86	0.15949		6.89	0.143595
6.86	0.159575		6.9	0.143627
6.87	0.159628		6.91	0.14365
6.87	0.159712		6.92	0.143695
6.88	0.159807		6.92	0.14375
6.89	0.159882		6.93	0.143816
6.9	0.159945		6.93	0.143884
6.9	0.160061		6.94	0.14395
6.91	0.160156		6.95	0.144039
6.91	0.160252		6.96	0.144095
6.92	0.160357		6.96	0.144139
6.93	0.160452		6.97	0.144183
6.93	0.160537		6.97	0.144183
6.94	0.160696		6.98	0.144194
6.95	0.160791		6.99	0.144227
6.96	0.160886		6.99	0.144238
6.96	0.160949		7	0.144261
6.97	0.161034		7.01	0.144305
6.97	0.161129		7.01	0.14435
6.98	0.161214		7.02	0.144382
6.99	0.161341		7.02	0.144405
7.01	0.161404		7.02	0.144428
7.01	0.161467		7.02	0.144472
7.01	0.161541		7.03	0.144494
7.01	0.161594		7.03	0.144549
7.02	0.161679		7.04	0.144571
7.03	0.161785		7.04	0.144593
7.03	0.161859		7.05	0.144683
7.04	0.161954		7.06	0.144716
7.05	0.162017		7.06	0.144727
7.06	0.162102		7.07	0.14476
7.06	0.162186		7.07	0.144782
7.07	0.16226		7.08	0.144782
7.07	0.162324		7.09	0.144794
7.08	0.162387		7.1	0.144816
7.09	0.162482		7.11	0.144838
7.1	0.162557		7.11	0.14485
7.11	0.162641		7.11	0.144838
7.11	0.162705		7.12	0.144826
7.12	0.162779		7.13	0.144838
7.12	0.162821		7.14	0.144872
7.13	0.162916		7.14	0.144904
7.14	0.163011		7.15	0.144949
7.14	0.163075		7.16	0.145016
7.15	0.163149		7.16	0.14506
7.16	0.163223		7.17	0.145127
7.16	0.163297		7.17	0.145171
7.17	0.163392		7.18	0.145215
7.17	0.163466		7.19	0.145249
7.18	0.163529		7.2	0.14526
7.19	0.163624		7.2	0.145282
7.2	0.16372		7.21	0.145304
7.2	0.163804		7.21	0.145316
7.21	0.163899		7.22	0.145316
7.21	0.163994		7.23	0.145338
7.22	0.164121		7.23	0.145348
7.23	0.164216		7.24	0.145348
7.24	0.164343		7.25	0.145348
7.24	0.164428		7.26	0.145348
7.25	0.16447		7.26	0.14536
7.25	0.164544		7.27	0.145393
7.26	0.164629		7.27	0.145448
7.27	0.164713		7.28	0.145493
7.27	0.164819		7.29	0.145549
7.28	0.164925		7.3	0.145615
7.29	0.164999		7.3	0.145659
7.3	0.165062		7.31	0.145704
7.3	0.165136		7.32	0.145737
7.31	0.16521		7.32	0.14576
7.32	0.165295		7.33	0.145793
7.32	0.165358		7.34	0.145804
7.33	0.165506		7.34	0.145838
7.34	0.165559		7.35	0.14586
7.34	0.165633		7.36	0.145848
7.35	0.165718		7.36	0.145882
7.35	0.165813		7.37	0.145892
7.36	0.165887		7.37	0.145904
7.37	0.16595		7.38	0.145904
7.37	0.165982		7.39	0.145915
7.38	0.166067		7.4	0.145904
7.39	0.166141		7.4	0.145892
7.4	0.166225		7.41	0.145892
7.4	0.16631		7.42	0.145904
7.41	0.166373		7.42	0.145926
7.41	0.166447		7.43	0.145948
7.43	0.166521		7.44	0.146071
7.43	0.166595		7.44	0.146115
7.44	0.166722		7.45	0.146125
7.44	0.166807		7.45	0.146171
7.45	0.166881		7.46	0.146226
7.45	0.166955		7.47	0.146259
7.46	0.167018		7.47	0.146292
7.47	0.167071		7.48	0.146326
7.48	0.167198		7.49	0.146358
7.48	0.167283		7.5	0.146382
7.49	0.167367		7.5	0.146382
7.5	0.16742		7.51	0.146414
7.5	0.167441		7.52	0.146414
7.51	0.167494		7.52	0.146404
7.51	0.167536		7.53	0.146414
7.52	0.167568		7.54	0.146414
7.53	0.16761		7.54	0.146404
7.54	0.167663		7.55	0.146404
7.54	0.167758		7.55	0.146414
7.55	0.167822		7.56	0.146404
7.55	0.167896		7.57	0.146426
7.56	0.167981		7.57	0.146404
7.57	0.168023		7.58	0.146392
7.58	0.168086		7.59	0.146414
7.58	0.16816		7.6	0.146414
7.59	0.168245		7.6	0.146404
7.6	0.16834		7.61	0.146426
7.6	0.168414		7.61	0.146448
7.61	0.168467		7.62	0.146481
7.61	0.16853		7.63	0.146569
7.62	0.168604		7.64	0.146592
7.64	0.168668		7.64	0.146637
7.64	0.168742		7.65	0.146681
7.64	0.168805		7.65	0.146736
7.65	0.168879		7.66	0.146781
7.65	0.168943		7.67	0.146792
7.66	0.169017		7.67	0.146826
7.67	0.169091		7.68	0.146848
7.68	0.169207		7.69	0.146858
7.68	0.169292		7.7	0.14688
7.69	0.169366		7.7	0.146892
7.69	0.16944		7.71	0.146903
7.7	0.169514		7.71	0.146914
7.71	0.169577		7.72	0.146925
7.71	0.16964		7.73	0.146948
7.72	0.169778		7.74	0.146936
7.73	0.169863		7.74	0.146936
7.74	0.169947		7.75	0.146936
7.74	0.17		7.75	0.146948
7.75	0.170063		7.76	0.146981
7.75	0.170116		7.77	0.14697
7.76	0.17019		7.78	0.146948
7.77	0.170317		7.78	0.146981
7.78	0.170381		7.79	0.146958
7.78	0.170455		7.8	0.146981
7.79	0.170507		7.8	0.147025
7.79	0.170581		7.81	0.147069
7.8	0.170645		7.81	0.147113
7.81	0.170719		7.82	0.147159
7.81	0.170804		7.83	0.147258
7.82	0.17092		7.84	0.147292
7.83	0.170983		7.84	0.147324
7.84	0.171057		7.85	0.14737
7.84	0.17111		7.85	0.14738
7.85	0.171174		7.86	0.14738
7.85	0.17129		7.87	0.14738
7.86	0.171406		7.88	0.147392
7.87	0.171565		7.88	0.147414
7.88	0.171618		7.89	0.147436
7.88	0.171713		7.89	0.147447
7.89	0.171808		7.9	0.147447
7.89	0.171893		7.91	0.147447
7.9	0.171998		7.91	0.147447
7.91	0.172083		7.92	0.147513
7.92	0.172199		7.93	0.147547
7.92	0.172284		7.94	0.147603
7.93	0.172358		7.94	0.147635
7.94	0.172432		7.95	0.14768
7.94	0.172506		7.95	0.147747
7.95	0.17258		7.96	0.147802
7.96	0.172654		7.97	0.14788
7.96	0.172717		7.98	0.147902
7.97	0.172844		7.98	0.147914
7.98	0.172908		7.99	0.147914
7.98	0.172971		7.99	0.147914
7.99	0.173034		8	0.147914
8	0.17313		8.01	0.147924
8	0.173172		8.01	0.147946
8.01	0.173246		8.02	0.147958
8.02	0.173362		8.03	0.147969
8.02	0.173436		8.04	0.147969
8.03	0.1735		8.04	0.147969
8.03	0.173584		8.05	0.14798
8.04	0.173658		8.05	0.148013
8.05	0.173722		8.06	0.148069
8.05	0.173785		8.07	0.148147
8.06	0.173923		8.08	0.148202
8.07	0.173975		8.08	0.148246
8.08	0.174039		8.09	0.148312
8.08	0.174123		8.09	0.148346
8.09	0.174198		8.1	0.14838
8.09	0.174272		8.11	0.148424
8.1	0.174346		8.12	0.148446
8.11	0.174451		8.12	0.148446
8.12	0.174525		8.13	0.148446
8.12	0.174568		8.14	0.148479
8.13	0.174642		8.14	0.148535
8.13	0.174716		8.15	0.148579
8.14	0.174811		8.16	0.148623
8.15	0.174927		8.16	0.148668
8.16	0.175022		8.17	0.148735
8.16	0.17517		8.18	0.148812
8.17	0.175255		8.18	0.148856
8.18	0.175361		8.19	0.148902
8.18	0.175435		8.19	0.148934
8.19	0.175519		8.2	0.148968
8.19	0.175635		8.21	0.148979
8.2	0.175699		8.22	0.148979
8.21	0.175857		8.22	0.149001
8.22	0.175974		8.23	0.149035
8.22	0.17608		8.23	0.14909
8.23	0.176175		8.24	0.149145
8.23	0.176249		8.25	0.149201
8.24	0.176344		8.26	0.149245
8.25	0.176397		8.26	0.149301
8.26	0.176524		8.27	0.149356
8.27	0.176608		8.28	0.14939
8.27	0.176693		8.28	0.149434
8.28	0.17683		8.29	0.14949
8.28	0.176947		8.29	0.149512
8.29	0.177042		8.3	0.149557
8.29	0.177147		8.31	0.149656
8.3	0.177253		8.32	0.149712
8.31	0.177369		8.32	0.14979
8.32	0.177465		8.33	0.149856
8.32	0.17756		8.33	0.14989
8.33	0.177655		8.34	0.149945
8.33	0.177739		8.35	0.15
8.34	0.177845		8.35	0.150045
8.35	0.177962		8.36	0.150078
8.36	0.178131		8.37	0.150178
8.36	0.178236		8.38	0.150233
8.37	0.178321		8.38	0.1503
8.38	0.178406		8.39	0.150356
8.38	0.17849		8.39	0.150378
8.39	0.178543		8.4	0.150434
8.39	0.178638		8.41	0.150489
8.4	0.178723		8.42	0.150522
8.41	0.178892		8.42	0.150567
8.42	0.179008		8.43	0.150589
8.42	0.179125		8.43	0.150633
8.43	0.179241		8.44	0.1507
8.43	0.179368		8.45	0.150766
8.44	0.179495		8.45	0.150822
8.45	0.179611		8.47	0.150878
8.46	0.179759		8.47	0.150955
8.46	0.179844		8.48	0.151077
8.47	0.179939		8.48	0.151143
8.47	0.180013		8.49	0.151233
8.48	0.180129		8.49	0.15131
8.49	0.180235		8.5	0.151377
8.49	0.18033		8.51	0.151466
8.51	0.18051		8.52	0.15151
8.51	0.180573		8.52	0.151521
8.52	0.180711		8.53	0.151565
8.52	0.180827		8.53	0.151621
8.53	0.180964		8.54	0.151655
8.53	0.181112		8.55	0.15171
8.54	0.18125		8.56	0.15181
8.55	0.18144		8.57	0.151876
8.56	0.181578		8.57	0.151932
8.56	0.181715		8.57	0.151976
8.57	0.181789		8.58	0.152021
8.58	0.181863		8.59	0.152065
8.58	0.181948		8.59	0.152121
8.59	0.182085		8.6	0.152165
8.59	0.18218		8.61	0.152232
8.6	0.182349		8.62	0.152276
8.61	0.182476		8.62	0.152354
8.62	0.182571		8.63	0.15242
8.62	0.182698		8.63	0.152465
8.63	0.182836		8.64	0.152543
8.63	0.182878		8.65	0.152587
8.64	0.183005		8.66	0.152698
8.65	0.183238		8.67	0.152776
8.66	0.183364		8.67	0.152842
8.66	0.183491		8.67	0.152909
8.67	0.183639		8.68	0.152987
8.67	0.183777		8.69	0.153053
8.68	0.183904		8.69	0.153142
8.69	0.18402		8.7	0.153264
8.7	0.184305		8.71	0.153342
8.7	0.184432		8.72	0.153408
8.71	0.18458		8.72	0.153475
8.71	0.184749		8.73	0.153553
8.72	0.184887		8.73	0.153631
8.73	0.185014		8.74	0.153719
8.73	0.185151		8.75	0.153808
8.74	0.18531		8.76	0.153897
8.75	0.185521		8.76	0.153964
8.76	0.185595		8.78	0.154041
8.76	0.185754		8.78	0.154119
8.77	0.185881		8.78	0.154208
8.77	0.186029		8.79	0.154252
8.79	0.186177		8.79	0.15433
8.79	0.186325		8.8	0.154441
8.8	0.186536		8.81	0.154508
8.8	0.186695		8.82	0.154575
8.81	0.186843		8.82	0.154652
8.81	0.18697		8.83	0.154763
8.82	0.187128		8.83	0.15484
8.83	0.187287		8.84	0.154918
8.83	0.187403		8.85	0.155107
8.84	0.187636		8.86	0.155229
8.85	0.187805		8.86	0.15533
8.86	0.187932		8.87	0.155396
8.86	0.18808		8.88	0.155485
8.87	0.188239		8.88	0.155585
8.87	0.188376		8.89	0.155673
8.89	0.188503		8.9	0.155784
8.89	0.18863		8.9	0.155884
8.9	0.18882		8.91	0.155973
8.9	0.188947		8.92	0.156107
8.91	0.189127		8.92	0.15624
8.91	0.189285		8.93	0.15634
8.92	0.189391		8.93	0.156417
8.93	0.189529		8.94	0.156506
8.93	0.189698		8.95	0.156661
8.94	0.189899		8.96	0.156772
8.95	0.190047		8.96	0.156862
8.96	0.190216		8.97	0.15695
8.96	0.190343		8.97	0.15705
8.97	0.19047		8.98	0.157161
8.97	0.190618		8.99	0.15725
8.98	0.190776		9	0.157461
8.99	0.190903		9	0.157539
9	0.191146		9.01	0.157617
9.01	0.191305		9.02	0.157705
9.01	0.191379		9.02	0.157827
9.01	0.191527		9.03	0.157882
9.02	0.191685		9.03	0.157983
9.03	0.191844		9.04	0.158083
9.04	0.192024		9.05	0.158238
9.04	0.192182		9.06	0.158394
9.05	0.19232		9.06	0.158527
9.06	0.192457		9.07	0.158637
9.06	0.192637		9.07	0.158782
9.07	0.192838		9.08	0.158915
9.07	0.193007		9.09	0.158993
9.08	0.193208		9.1	0.159148
9.09	0.193504		9.1	0.159248
9.1	0.193673		9.11	0.15936
9.1	0.193832		9.11	0.159448
9.11	0.194054		9.12	0.159581
9.11	0.194255		9.13	0.159681
9.12	0.194424		9.13	0.159803
9.13	0.194593		9.14	0.160003
9.14	0.194762		9.15	0.160059
9.14	0.19491		9.16	0.160203
9.15	0.195079		9.16	0.160325
9.16	0.19528		9.17	0.160491
9.16	0.19546		9.17	0.160635
9.17	0.19565		9.18	0.160769
9.17	0.195851		9.19	0.16088
9.18	0.196052		9.2	0.161002
9.19	0.196327		9.2	0.16118
9.2	0.196517		9.21	0.161258
9.21	0.196697		9.21	0.161368
9.21	0.196877		9.22	0.161468
9.21	0.197078		9.23	0.161569
9.22	0.1973		9.23	0.161702
9.23	0.197501		9.24	0.16188
9.24	0.197818		9.25	0.162013
9.24	0.198008		9.26	0.162157
9.25	0.198188		9.26	0.16229
9.25	0.198283		9.27	0.162412
9.26	0.198463		9.27	0.16249
9.27	0.198653		9.28	0.162635
9.27	0.198843		9.29	0.162834
9.28	0.199108		9.3	0.162967
9.29	0.199309		9.3	0.163101
9.3	0.19952		9.31	0.163312
9.3	0.199732		9.31	0.163444
9.31	0.199943		9.32	0.163601
9.32	0.200154		9.33	0.163756
9.32	0.200366		9.34	0.163966
9.33	0.200683		9.34	0.164144
9.34	0.200916		9.35	0.1643
9.34	0.201117		9.36	0.164432
9.35	0.201328		9.36	0.164577
9.35	0.20155		9.37	0.164699
9.36	0.201751		9.37	0.164822
9.37	0.201984		9.38	0.16491
9.37	0.202185		9.39	0.165043
9.38	0.202417		9.4	0.165165
9.39	0.202639		9.41	0.165276
9.4	0.202851		9.41	0.165376
9.4	0.203073		9.41	0.165465
9.41	0.203263		9.42	0.165565
9.42	0.203464		9.43	0.165698
9.42	0.203644		9.44	0.165965
9.43	0.204056		9.44	0.166143
9.44	0.204257		9.45	0.16633
9.44	0.204479		9.45	0.166531
9.45	0.20469		9.46	0.16672
9.45	0.204912		9.47	0.166908
9.46	0.205113		9.47	0.167097
9.47	0.205346		9.48	0.167386
9.48	0.205705		9.49	0.167563
9.48	0.205949		9.5	0.167708
9.49	0.206213		9.5	0.167896
9.5	0.206477		9.51	0.168051
9.5	0.20671		9.51	0.168185
9.51	0.206953		9.52	0.168407
9.52	0.207164		9.53	0.168573
9.52	0.207365		9.54	0.168707
9.53	0.207651		9.54	0.168862
9.54	0.207894		9.55	0.16904
9.54	0.208169		9.55	0.169195
9.55	0.208412		9.56	0.16935
9.55	0.208655		9.57	0.169495
9.56	0.20892		9.57	0.169661
9.57	0.209152		9.58	0.169872
9.58	0.209501		9.59	0.170039
9.58	0.209723		9.6	0.170195
9.59	0.209956		9.6	0.170338
9.59	0.210188		9.61	0.170483
9.6	0.210453		9.61	0.170617
9.61	0.210706		9.62	0.170816
9.61	0.21096		9.63	0.171027
9.63	0.211193		9.64	0.171194
9.63	0.211447		9.64	0.17136
9.64	0.21169		9.65	0.171427
9.64	0.211933		9.65	0.171583
9.65	0.212155		9.66	0.171738
9.65	0.212377		9.67	0.171893
9.66	0.21262		9.68	0.172115
9.67	0.21299		9.68	0.172292
9.68	0.213244		9.69	0.172448
9.68	0.213498		9.7	0.172637
9.69	0.213762		9.7	0.172826
9.69	0.214058		9.71	0.173015
9.7	0.214322		9.72	0.173203
9.71	0.214597		9.72	0.173414
9.71	0.214893		9.73	0.173736
9.72	0.215295		9.74	0.173936
9.74	0.21556		9.74	0.174103
9.74	0.215856		9.75	0.174291
9.74	0.216152		9.75	0.17448
9.75	0.216458		9.76	0.174647
9.75	0.216754		9.77	0.174812
9.76	0.216902		9.78	0.174979
9.77	0.217325		9.78	0.175146
9.78	0.217632		9.79	0.175312
9.78	0.217907		9.8	0.175479
9.79	0.218182		9.8	0.175657
9.79	0.218478		9.81	0.175856
9.8	0.218784		9.81	0.176045
9.81	0.21908		9.82	0.176234
9.82	0.219514		9.83	0.176601
9.82	0.219778		9.84	0.176766
9.83	0.220043		9.84	0.176955
9.84	0.220265		9.85	0.177144
9.84	0.220465		9.85	0.177322
9.85	0.220783		9.86	0.177521
9.85	0.221026		9.87	0.177699
9.86	0.221269		9.88	0.177955
9.87	0.22166		9.88	0.178132
9.88	0.221914		9.89	0.17831
9.89	0.222189		9.9	0.178521
9.89	0.222337		9.9	0.178632
9.89	0.222601		9.91	0.178842
9.9	0.222866		9.91	0.179043
9.91	0.22313		9.92	0.179231
9.92	0.223553		9.93	0.179587
9.92	0.223838		9.94	0.179776
9.93	0.224134		9.94	0.179942
9.94	0.22443		9.95	0.180119
9.94	0.224684		9.95	0.18033
9.95	0.225075		9.96	0.180519
9.95	0.225424		9.97	0.180852
9.96	0.225763		9.98	0.181063
9.97	0.226281		9.98	0.181285
9.98	0.226598		9.99	0.181485
9.98	0.226936		9.99	0.181674
9.99	0.227264		10	0.181884
9.99	0.227581		10.01	0.182063
10	0.22775		10.01	0.182262
10	0.227909		10.03	0.182561
10.01	0.228216		10.04	0.182772
10.02	0.228522		10.04	0.182995
10.02	0.228681		10.04	0.183217
10.02	0.228829		10.05	0.183316
10.03	0.229114		10.05	0.183527
10.03	0.22941		10.06	0.183705
10.05	0.229706		10.07	0.184005
10.05	0.230002		10.08	0.184183
10.05	0.230298		10.08	0.184382
10.06	0.230436		10.09	0.184593
10.06	0.230732		10.09	0.184804
10.07	0.231028		10.1	0.185027
10.08	0.231324		10.11	0.185238
10.08	0.231599		10.12	0.185571
10.09	0.231937		10.12	0.185759
10.09	0.232212		10.13	0.185959
10.1	0.232508		10.14	0.186125
10.11	0.232995		10.14	0.186292
10.12	0.233322		10.15	0.186559
10.12	0.233629		10.16	0.18677
10.13	0.233978		10.16	0.18687
10.13	0.234158		10.17	0.187214
10.14	0.234496		10.18	0.187424
10.15	0.234803		10.18	0.187635
10.16	0.235141		10.19	0.187846
10.16	0.235648		10.19	0.187946
10.17	0.235955		10.19	0.188069
10.18	0.236272		10.2	0.18819
10.18	0.2366		10.2	0.188312
10.19	0.236917		10.21	0.188513
10.19	0.237224		10.21	0.188756
10.2	0.237573		10.22	0.188868
10.21	0.238091		10.22	0.189067
10.22	0.238429		10.23	0.18929
10.22	0.238768		10.23	0.1894
10.23	0.239106		10.24	0.189611
10.23	0.239434		10.24	0.189812
10.24	0.239761		10.25	0.190011
10.25	0.24011		10.25	0.190211
10.26	0.240438		10.26	0.190544
10.26	0.240766		10.27	0.190777
10.27	0.241083		10.28	0.190999
10.28	0.241421		10.28	0.191111
10.28	0.24177		10.29	0.191354
10.29	0.24213		10.29	0.191587
10.29	0.242479		10.3	0.19181
10.3	0.242817		10.31	0.192165
10.31	0.243335		10.32	0.192387
10.32	0.243673		10.32	0.19262
10.32	0.244001		10.33	0.192831
10.33	0.244308		10.33	0.193075
10.33	0.244604		10.34	0.193298
10.34	0.244921		10.35	0.193497
10.35	0.245249		10.35	0.193764
10.36	0.245566		10.36	0.19413
10.36	0.245894		10.37	0.194363
10.37	0.246412		10.38	0.194597
10.37	0.246761		10.38	0.194818
10.38	0.247099		10.39	0.195041
10.39	0.247268		10.39	0.195274
10.39	0.247617		10.4	0.195484
10.4	0.248178		10.41	0.195718
10.41	0.248537		10.42	0.195939
10.42	0.248907		10.42	0.196161
10.42	0.249267		10.43	0.196394
10.43	0.249616		10.43	0.19665
10.43	0.249943		10.44	0.196872
10.44	0.250282		10.45	0.197083
10.45	0.250779		10.46	0.197471
10.46	0.251117		10.46	0.197671
10.47	0.251455		10.47	0.197916
10.47	0.251815		10.48	0.198137
10.47	0.252174		10.48	0.198371
10.48	0.252513		10.49	0.198593
10.49	0.252872		10.49	0.198826
10.49	0.253221		10.5	0.199047
10.5	0.253771		10.51	0.199414
10.51	0.253951		10.52	0.199636
10.52	0.25431		10.52	0.199892
10.52	0.25468		10.53	0.200158
10.53	0.25505		10.53	0.20028
10.53	0.255399		10.54	0.200547
10.54	0.255748		10.55	0.200802
10.55	0.256298		10.56	0.201047
10.56	0.256657		10.56	0.20129
10.57	0.257027		10.57	0.201668
10.57	0.257397		10.57	0.201923
10.57	0.257746		10.58	0.202157
10.58	0.258116		10.59	0.202412
10.59	0.258486		10.59	0.202645
10.6	0.259036		10.6	0.202867
10.6	0.259406		10.61	0.203222
10.61	0.259776		10.62	0.203455
10.62	0.260125		10.62	0.203688
10.62	0.260485		10.63	0.203922
10.63	0.260844		10.63	0.204155
10.63	0.261204		10.64	0.204377
10.64	0.261574		10.65	0.20461
10.65	0.261965		10.66	0.204854
10.66	0.262314		10.67	0.205087
10.66	0.262684		10.67	0.205332
10.67	0.263022		10.67	0.205587
10.67	0.263318		10.68	0.205864
10.68	0.263784		10.69	0.206109
10.69	0.264143		10.69	0.206364
10.7	0.264735		10.7	0.206742
10.7	0.265126		10.71	0.206975
10.71	0.265518		10.72	0.207197
10.71	0.265909		10.72	0.207463
10.72	0.26631		10.73	0.20773
10.73	0.266702		10.73	0.207974
10.73	0.267051		10.74	0.208218
10.74	0.267431		10.75	0.20864
10.75	0.268044		10.76	0.208906
10.76	0.268404		10.77	0.209151
10.76	0.268763		10.77	0.209395
10.78	0.269123		10.77	0.209672
10.78	0.269482		10.78	0.209794
10.78	0.269842		10.79	0.210039
10.79	0.270032		10.79	0.210272
10.8	0.270603		10.8	0.21066
10.8	0.270973		10.81	0.210882
10.81	0.271354		10.82	0.211115
10.81	0.271713		10.82	0.211338
10.82	0.272073		10.83	0.211582
10.83	0.272443		10.83	0.211826
10.83	0.272813		10.84	0.212049
10.84	0.273352		10.85	0.212414
10.85	0.273754		10.86	0.212648
10.86	0.274145		10.86	0.212881
10.86	0.274536		10.87	0.213236
10.87	0.274928		10.87	0.213491
10.88	0.275308		10.88	0.213724
10.88	0.275699		10.89	0.21398
10.89	0.27627		10.9	0.214368
10.9	0.27645		10.91	0.214601
10.9	0.276862		10.91	0.214724
10.91	0.277222		10.91	0.214979
10.91	0.277613		10.92	0.215234
10.92	0.277962		10.93	0.215501
10.93	0.278332		10.93	0.215756
10.93	0.278702		10.94	0.216023
10.94	0.279252		10.95	0.216389
10.95	0.279622		10.96	0.216644
10.96	0.280003		10.97	0.216888
10.96	0.280394		10.97	0.217133
10.97	0.280796		10.97	0.217388
10.97	0.281187		10.98	0.217655
10.98	0.281546		10.99	0.217932
10.99	0.282191		11	0.218332
11	0.28254		11	0.218598
11	0.28291		11.01	0.218864
11.01	0.28328		11.01	0.21912
11.02	0.283693		11.02	0.219342
11.02	0.283904		11.03	0.219587
11.03	0.284274		11.03	0.21972
11.04	0.284813		11.04	0.220086
11.04	0.285152		11.05	0.220364
11.05	0.285532		11.06	0.22063
11.05	0.285913		11.06	0.220896
11.06	0.286273		11.07	0.221129
11.07	0.286653		11.07	0.22133
11.07	0.287066		11.08	0.221651
11.08	0.287467		11.09	0.222007
11.09	0.287827		11.1	0.22225
11.1	0.288197		11.1	0.222517
11.1	0.288778		11.11	0.222772
11.11	0.28917		11.11	0.223039
11.11	0.28954		11.12	0.223306
11.12	0.28992		11.13	0.223571
11.13	0.290301		11.13	0.223816
11.14	0.290893		11.14	0.224182
11.14	0.291104		11.15	0.224449
11.15	0.291527		11.16	0.224571
11.15	0.291908		11.16	0.224793
11.16	0.292331		11.17	0.225027
11.17	0.292722		11.18	0.225282
11.17	0.293103		11.18	0.225537
11.18	0.293674		11.19	0.225881
11.19	0.294012		11.2	0.226125
11.2	0.29434		11.2	0.22637
11.2	0.294826		11.21	0.226614
11.21	0.295196		11.21	0.226836
11.21	0.295556		11.22	0.227102
11.22	0.295915		11.23	0.22738
11.23	0.296476		11.24	0.227758
11.24	0.296856		11.24	0.228001
11.24	0.297237		11.25	0.228268
11.25	0.297628		11.26	0.228489
11.25	0.298019		11.26	0.228746
11.26	0.298421		11.27	0.228989
11.27	0.298622		11.28	0.229222
11.27	0.299013		11.28	0.229489
11.28	0.299563		11.29	0.229756
11.29	0.299954		11.3	0.230021
11.3	0.300366		11.3	0.2303
11.3	0.300747		11.31	0.230577
11.31	0.301128		11.31	0.230822
11.31	0.301487		11.32	0.231055
11.32	0.301868		11.33	0.23131
11.33	0.302375		11.34	0.231665
11.34	0.302777		11.34	0.231909
11.34	0.303147		11.35	0.232142
11.35	0.303517		11.36	0.232387
11.35	0.303908		11.36	0.23262
11.36	0.304289		11.37	0.232842
11.37	0.30468		11.37	0.233086
11.38	0.305294		11.38	0.233308
11.38	0.305653		11.39	0.233708
11.39	0.306034		11.4	0.233941
11.4	0.306425		11.4	0.23423
11.41	0.306784		11.41	0.234473
11.41	0.307176		11.41	0.234618
11.41	0.307366		11.42	0.234862
11.42	0.307947		11.43	0.235129
11.43	0.308328		11.44	0.235461
11.44	0.308666		11.44	0.235717
11.44	0.309036		11.45	0.235973
11.45	0.309428		11.45	0.236228
11.45	0.309798		11.46	0.236461
11.46	0.310168		11.47	0.236683
11.47	0.310527		11.47	0.236905
11.48	0.311077		11.48	0.237116
11.48	0.311447		11.49	0.237515
11.49	0.311796		11.5	0.237748
11.5	0.312166		11.5	0.237993
11.51	0.312557		11.51	0.23826
11.51	0.312927		11.51	0.238515
11.52	0.313287		11.52	0.238782
11.52	0.313615		11.53	0.239148
11.53	0.313985		11.54	0.239425
11.54	0.314365		11.54	0.239547
11.54	0.314725		11.55	0.23977
11.55	0.315084		11.55	0.240025
11.55	0.315444		11.56	0.240258
11.56	0.315814		11.57	0.240501
11.57	0.316163		11.57	0.240736
11.58	0.316723		11.58	0.241079
11.58	0.317104		11.59	0.241302
11.59	0.317474		11.6	0.241501
11.59	0.317844		11.6	0.241801
11.6	0.318203		11.61	0.242045
11.61	0.318563		11.61	0.2423
11.62	0.318933		11.62	0.242589
11.62	0.319493		11.63	0.242967
11.63	0.319832		11.64	0.243222
11.64	0.320202		11.64	0.243477
11.64	0.320392		11.65	0.243722
11.65	0.320751		11.65	0.243965
11.65	0.321111		11.66	0.244199
11.66	0.321481		11.67	0.24431
11.67	0.322041		11.68	0.244698
11.68	0.32239		11.68	0.244931
11.68	0.322771		11.69	0.245165
11.69	0.32312		11.7	0.245387
11.69	0.32349		11.7	0.24562
11.7	0.323849		11.71	0.245842
11.71	0.324198		11.71	0.246097
11.72	0.324505		11.72	0.246463
11.72	0.325044		11.73	0.246696
11.73	0.325372		11.74	0.246941
11.74	0.325721		11.74	0.247141
11.74	0.32608		11.75	0.247385
11.75	0.326429		11.75	0.247607
11.75	0.326778		11.76	0.24784
11.76	0.327116		11.77	0.248085
11.77	0.327635		11.78	0.248429
11.78	0.327793		11.78	0.248628
11.78	0.328121		11.79	0.24875
11.79	0.328438		11.79	0.248983
11.79	0.328776		11.81	0.249216
11.8	0.329147		11.81	0.249461
11.81	0.329485		11.81	0.249694
11.82	0.330014		11.82	0.250039
11.83	0.330352		11.83	0.25025
11.83	0.330701		11.84	0.250515
11.84	0.331039		11.84	0.25076
11.84	0.331377		11.85	0.250982
11.85	0.331695		11.85	0.251204
11.85	0.332033		11.86	0.251426
11.86	0.332551		11.87	0.25177
11.87	0.332911		11.88	0.251993
11.88	0.33327		11.88	0.252236
11.88	0.333619		11.89	0.252459
11.89	0.333957		11.89	0.252702
11.9	0.334296		11.91	0.252936
11.9	0.334465		11.91	0.253169
11.91	0.334793		11.92	0.253391
11.92	0.335289		11.92	0.253602
11.92	0.335607		11.93	0.253835
11.93	0.335892		11.94	0.254079
11.94	0.33622		11.94	0.254302
11.94	0.336527		11.95	0.254535
11.95	0.336844		11.95	0.254756
11.95	0.337129		11.96	0.254967
11.96	0.337605		11.97	0.255278
11.97	0.337933		11.98	0.255467
11.98	0.338261		11.98	0.255656
11.98	0.338588		11.99	0.255878
11.99	0.338937		11.99	0.2561
11.99	0.339276		12	0.256322
12	0.339614		12.01	0.256521
12.01	0.340121		12.02	0.256877
12.02	0.34046		12.02	0.257066
12.02	0.340618		12.03	0.257299
12.03	0.340936		12.04	0.257555
12.04	0.341232		12.04	0.257654
12.04	0.341538		12.05	0.257876
12.05	0.341845		12.05	0.258109
12.05	0.342162		12.06	0.258453
12.06	0.342627		12.07	0.258664
12.07	0.342923		12.08	0.258864
12.08	0.34323		12.08	0.259075
12.08	0.343515		12.09	0.259242
12.09	0.34379		12.09	0.259431
12.09	0.344097		12.1	0.259674
12.1	0.344393		12.11	0.259885
12.11	0.344837		12.12	0.260085
12.12	0.345144		12.12	0.260296
12.12	0.345471		12.13	0.26063
12.13	0.345799		12.14	0.260852
12.14	0.346127		12.14	0.261018
12.15	0.346476		12.15	0.261218
12.15	0.346814		12.15	0.261407
12.16	0.347142		12.16	0.261606
12.16	0.347491		12.17	0.261828
12.17	0.347819		12.18	0.262029
12.18	0.348146		12.18	0.262228
12.18	0.348464		12.19	0.262461
12.19	0.34877		12.19	0.262661
12.19	0.349098		12.2	0.262861
12.2	0.349542		12.21	0.263049
12.21	0.349849		12.22	0.263238
12.22	0.350145		12.22	0.263571
12.22	0.35043		12.23	0.26376
12.23	0.350737		12.23	0.263993
12.23	0.351033		12.24	0.264182
12.25	0.351308		12.25	0.264404
12.25	0.351593		12.25	0.264615
12.26	0.352069		12.26	0.264937
12.26	0.352355		12.27	0.265137
12.27	0.352651		12.28	0.265314
12.28	0.352799		12.28	0.265503
12.28	0.353095		12.29	0.265592
12.29	0.353391		12.29	0.265758
12.29	0.353687		12.3	0.265936
12.3	0.35412		12.31	0.266192
12.31	0.354406		12.32	0.266369
12.32	0.354702		12.33	0.266569
12.32	0.354987		12.33	0.266768
12.33	0.355273		12.33	0.266991
12.33	0.355548		12.34	0.267202
12.34	0.355812		12.35	0.267391
12.35	0.356045		12.35	0.26759
12.36	0.356467		12.36	0.26789
12.36	0.356732		12.37	0.268079
12.37	0.356954		12.38	0.268268
12.37	0.357208		12.38	0.268423
12.38	0.357461		12.39	0.268601
12.39	0.357736		12.39	0.26879
12.4	0.35799		12.4	0.268945
12.4	0.358254		12.41	0.2692
12.41	0.358529		12.43	0.269377
12.42	0.358815		12.43	0.269533
12.42	0.35909		12.43	0.269688
12.43	0.359375		12.43	0.269755
12.43	0.359661		12.44	0.269921
12.44	0.359957		12.45	0.270088
12.45	0.360242		12.46	0.27041
12.46	0.360538		12.46	0.270599
12.46	0.36095		12.47	0.27081
12.47	0.361204		12.48	0.270999
12.47	0.361447		12.48	0.271188
12.48	0.361722		12.49	0.271398
12.49	0.361955		12.49	0.271587
12.49	0.362198		12.5	0.271853
12.5	0.362568		12.51	0.272031
12.51	0.362822		12.52	0.272198
12.52	0.363086		12.53	0.272375
12.52	0.363213		12.53	0.272553
12.53	0.363456		12.53	0.27273
12.53	0.36371		12.54	0.272908
12.54	0.363974		12.55	0.272997
12.55	0.364355		12.56	0.273208
12.56	0.364609		12.56	0.273385
12.57	0.364841		12.57	0.273563
12.57	0.365074		12.57	0.273686
12.57	0.365317		12.58	0.273841
12.58	0.36556		12.59	0.274019
12.59	0.365835		12.59	0.27414
12.6	0.366226		12.6	0.274385
12.6	0.366459		12.61	0.27454
12.61	0.366702		12.62	0.274674
12.62	0.366945		12.62	0.274818
12.62	0.367178		12.63	0.274961
12.63	0.367411		12.64	0.275117
12.63	0.367633		12.64	0.275262
12.65	0.368013		12.65	0.275539
12.65	0.368119		12.66	0.275694
12.66	0.36832		12.66	0.27585
12.67	0.368553		12.67	0.275917
12.67	0.368775		12.67	0.276083
12.67	0.368986		12.68	0.27625
12.68	0.369187		12.69	0.276394
12.69	0.36943		12.69	0.276549
12.7	0.369747		12.7	0.276782
12.7	0.369969		12.71	0.276961
12.71	0.370191		12.72	0.277171
12.71	0.370413		12.72	0.277349
12.72	0.370625		12.73	0.277515
12.73	0.370857		12.74	0.277682
12.73	0.37109		12.74	0.277859
12.74	0.371397		12.75	0.278059
12.75	0.371619		12.76	0.278192
12.76	0.371851		12.76	0.278348
12.76	0.372063		12.77	0.278471
12.78	0.372274		12.77	0.278603
12.78	0.372496		12.78	0.27877
12.78	0.372718		12.79	0.278914
12.79	0.37294		12.8	0.279047
12.8	0.373152		12.8	0.27918
12.8	0.373395		12.81	0.279336
12.81	0.373606		12.82	0.279481
12.81	0.373818		12.82	0.279602
12.82	0.374051		12.83	0.279769
12.83	0.374262		12.84	0.279925
12.83	0.374495		12.84	0.280091
12.84	0.374822		12.85	0.280335
12.85	0.375044		12.86	0.280491
12.86	0.375266		12.86	0.280624
12.86	0.375499		12.87	0.280779
12.87	0.375721		12.87	0.280935
12.88	0.375943		12.88	0.281079
12.88	0.376144		12.89	0.281224
12.89	0.376398		12.9	0.281467
12.9	0.376578		12.9	0.281601
12.91	0.376768		12.91	0.2817
12.91	0.376884		12.92	0.28179
12.91	0.377096		12.92	0.281856
12.92	0.377254		12.93	0.281979
12.93	0.377497		12.93	0.282067
12.94	0.377783		12.95	0.282178
12.94	0.377994		12.95	0.2823
12.95	0.378174		12.96	0.282477
12.96	0.378354		12.96	0.2826
12.96	0.378534		12.97	0.282734
12.97	0.378713		12.97	0.282877
12.98	0.378882		12.98	0.283011
12.98	0.379052		12.99	0.283144
12.99	0.379295		13	0.283288
13	0.379506		13	0.283399
13	0.379697		13.01	0.28351
13.01	0.379887		13.01	0.28361
13.01	0.380098		13.02	0.283698
13.02	0.380299		13.03	0.283788
13.03	0.3805		13.03	0.283899
13.04	0.38068		13.05	0.284032
13.04	0.38086		13.05	0.284154
13.05	0.38105		13.06	0.284276
13.05	0.381209		13.06	0.284365
13.06	0.381378		13.07	0.284453
13.07	0.381547		13.07	0.284554
13.07	0.381705		13.08	0.284654
13.09	0.381864		13.09	0.284809
13.09	0.382002		13.1	0.284898
13.1	0.382234		13.1	0.285009
13.1	0.382393		13.11	0.285131
13.11	0.382541		13.11	0.285253
13.11	0.382689		13.12	0.285353
13.12	0.382826		13.13	0.285453
13.13	0.382995		13.13	0.285542
13.14	0.383207		13.14	0.285675
13.14	0.383365		13.16	0.285775
13.15	0.383524		13.16	0.285864
13.15	0.383609		13.16	0.285953
13.16	0.383757		13.17	0.285986
13.17	0.383873		13.17	0.286075
13.17	0.384042		13.18	0.286152
13.19	0.384201		13.19	0.286252
13.19	0.384338		13.2	0.286363
13.2	0.38456		13.2	0.286453
[truncated: 8,731 more rows]

## Sheet: Fig. 3g
Fig. 3g
WB against CP47						western blot anti-CP47:
	PSII-M		PSII-D			raw image:							annotated:
	-TEF14	+TEF14	-TEF14	+TEF14
intensity	3505772	3304032	3344065	3240457
	3200071	3246415	3877632	3137459
	3245369	3631618	3122859	3063594
WB against PsbO
	PSII-M		PSII-D
	-TEF14	+TEF14	-TEF14	+TEF14
intensity	374267	309795	1352464	889495
	293698	387765	1384992	891853
	254869	418055	1086372	1026028
PsbO/CP47
	PSII-M		PSII-D
	-TEF14	+TEF14	-TEF14	+TEF14
PsvO/CP47	0.106757	0.0937627	0.404437	0.274497
	0.0917786	0.119444	0.357175	0.28426
	0.0785331	0.115115	0.347877	0.33491
average	0.0923564	0.109441	0.36983	0.297889
s.d.	0.0115297	0.011226	0.0247637	0.0264796
normalized average	0.249727	0.295922	1	0.805475
normalized s.d.	0.0311758	0.0303545	0.0669598	0.0715994
						western blot anti-PsbO:
						raw image:							annotated:

## Sheet: Fig. 3h
Fig. 3h
raw data
time (h)	D1 intensity							average and standard deviation					normalized
	WT			tef14				wt		tef14			wt		tef14
	replicate 1	replicate 2	replicate 3	replicate 1	replicate 2	replicate 3		average	stdev	average	stdev		average	stdev	average	stdev
0	1443186	1553050	1984649	3166253	2533542	2015376		1660295	233697	2.57172e+06	470619		1	0.140757	1	0.182997
1	1554404	1898155	1181185	2886597	2858478	1968205		1.54458e+06	292784	2.57109e+06	426461		0.930305	0.176345	0.999755	0.165827
2	1368422	1553562	849257	2822393	2580858	1863637		1.25708e+06	298115	2422296	407152		0.757143	0.179556	0.941896	0.158319
3	1236076	1539252	934579	2435924	2592193	2016727		1.23664e+06	246857	2.34828e+06	242969		0.744829	0.148683	0.913116	0.0944773
4	1092083	773802	714880	2209393	2100301	1845873		860255	165683	2.05186e+06	152309		0.518134	0.0997911	0.797852	0.0592244
raw data	anti-D1						annotated

## Sheet: Fig. 4b
	low-light		high-light
	WT	prf1	WT	prf1
Fv/Fm	0.796	0.8	0.615	0.529
	0.793	0.786	0.593	0.526
	0.794	0.797	0.608	0.508
average	0.794333	0.794333	0.605333	0.521
stdev.p	0.00124722	0.00601849	0.00917727	0.00927362

## Sheet: Fig. 4c
Fig. 4c						western blot
sucrose density gradient A280 scan						WT	anti-TEF14
WT		prf1				raw data							annotated
Distance(mm)	Absorbance (a.u.)	Distance(mm)	Absorbance (a.u.)
0	0.025449	0	0.062761
0.02	0.025449	0.01	0.0616621
0.02	0.025455	0.02	0.0595683
0.03	0.025449	0.03	0.0580685
0.04	0.025449	0.04	0.0566379
0.04	0.025444	0.05	0.0553377
0.05	0.025449	0.06	0.0543163
0.06	0.025455	0.07	0.0536547
0.07	0.025455	0.08	0.0533577
0.08	0.025444	0.09	0.0534881
0.09	0.025449	0.1	0.0547536
0.1	0.025444	0.11	0.0562188
0.11	0.025444	0.12	0.0579282
0.12	0.025444	0.13	0.0597333
0.13	0.025439	0.14	0.0615054
0.14	0.025428	0.15	0.0631092
0.15	0.025428	0.16	0.0645497
0.16	0.025423	0.17	0.0661716
0.17	0.025423	0.19	0.0670956
0.18	0.025428	0.19	0.0676104
0.19	0.025434	0.2	0.0688924			prf1	anti-TEF14
0.2	0.025434	0.21	0.0705325			raw data							annotated
0.21	0.025434	0.22	0.0724515
0.22	0.025428	0.23	0.0745882
0.23	0.025434	0.24	0.0768389
0.24	0.025439	0.25	0.0801884
0.25	0.025444	0.26	0.0823003
0.26	0.025455	0.27	0.0842011
0.27	0.025449	0.28	0.0858759
0.28	0.025439	0.29	0.0873246
0.29	0.025439	0.3	0.0885456
0.3	0.025449	0.31	0.0895488
0.31	0.025439	0.32	0.0907252
0.32	0.025439	0.33	0.0912499
0.33	0.025439	0.34	0.0916855
0.34	0.025428	0.35	0.0919908
0.35	0.025423	0.36	0.0921475
0.36	0.025428	0.38	0.0921921
0.38	0.025423	0.38	0.0921822
0.38	0.025428	0.39	0.0920337
0.39	0.025428	0.4	0.0918687
0.4	0.025428	0.41	0.0916674
0.41	0.025428	0.42	0.0914595
0.42	0.025428	0.43	0.0912846
0.43	0.025423	0.44	0.091118
0.44	0.025455	0.45	0.0909876
0.45	0.025449	0.46	0.0908836
0.46	0.025449	0.47	0.090717
0.47	0.025455	0.48	0.0906031
0.48	0.025455	0.49	0.0904464
0.49	0.025465	0.5	0.0902468
0.5	0.025481	0.51	0.0900289
0.51	0.025492	0.52	0.0897584
0.52	0.025508	0.53	0.0894877
0.53	0.025529	0.54	0.0891297
0.54	0.025561	0.55	0.0889036
0.55	0.025582	0.56	0.0888162
0.56	0.025598	0.57	0.0886842
0.57	0.025613	0.58	0.0885885
0.58	0.025613	0.59	0.0885539
0.59	0.025629	0.6	0.088572
0.6	0.025635	0.61	0.0885192
0.61	0.025645	0.62	0.08811
0.62	0.025645	0.63	0.0872454
0.63	0.02565	0.64	0.0859452
0.64	0.025656	0.65	0.0845592
0.65	0.025666	0.66	0.0830594
0.66	0.025677	0.67	0.081576
0.67	0.025677	0.68	0.0801801
0.68	0.025682	0.69	0.0783222
0.69	0.025677	0.7	0.0771969
0.7	0.025682	0.71	0.0759842
0.71	0.025687	0.72	0.0743622
0.72	0.025698	0.73	0.0722947
0.73	0.025693	0.74	0.0699138
0.74	0.025687	0.75	0.0686483
0.75	0.025698	0.76	0.0647064
0.77	0.025687	0.77	0.0621588
0.77	0.025682	0.78	0.0598554
0.78	0.025682	0.79	0.0580156
0.79	0.025677	0.8	0.0566379
0.8	0.025687	0.81	0.0557469
0.81	0.025703	0.82	0.0551282
0.82	0.025709	0.83	0.0546134
0.83	0.025719	0.84	0.0544566
0.84	0.025751	0.85	0.0543163
0.85	0.025867	0.86	0.0541695
0.86	0.026089	0.87	0.0539764
0.87	0.02638	0.88	0.0537586
0.88	0.026914	0.89	0.0534881
0.89	0.027252	0.9	0.0531218
0.9	0.027575	0.91	0.0528775
0.91	0.027871	0.92	0.0526333
0.92	0.028135	0.94	0.052432
0.93	0.028362	0.94	0.0523627
0.94	0.028563	0.95	0.0523017
0.95	0.028743	0.96	0.0523809
0.96	0.028907	0.97	0.0525904
0.97	0.029071	0.98	0.0533131
0.98	0.029245	0.99	0.0541695
0.99	0.029441	1	0.0552074
1	0.029636	1.01	0.0563227
1.01	0.029858	1.02	0.0574662
1.02	0.030102	1.03	0.058547
1.03	0.030519	1.04	0.0595155
1.04	0.030789	1.05	0.0606408
1.05	0.031064	1.06	0.0612084
1.06	0.031312	1.07	0.0615829
1.07	0.031534	1.08	0.0617232
1.08	0.031746	1.09	0.0616621
1.09	0.031941	1.1	0.0614179
1.1	0.032195	1.11	0.0608767
1.11	0.032338	1.12	0.0600913
1.12	0.032465	1.13	0.0590617
1.13	0.032592	1.14	0.0579199
1.14	0.032644	1.15	0.0568112
1.15	0.032745	1.16	0.0557832
1.16	0.03283	1.17	0.0548658
1.17	0.03293	1.18	0.0540721
1.18	0.032993	1.19	0.0531745
1.19	0.033057	1.2	0.0527637
1.2	0.033104	1.21	0.0525112
1.21	0.033157	1.22	0.0524766
1.22	0.033205	1.23	0.0525195
1.23	0.033242	1.24	0.0527126
1.24	0.033279	1.25	0.0530079
1.25	0.033342	1.26	0.0533742
1.26	0.033369	1.27	0.05395
1.27	0.033416	1.28	0.0542305
1.28	0.033464	1.29	0.0544384
1.29	0.033496	1.3	0.0544912
1.3	0.033533	1.31	0.0543956
1.31	0.033559	1.32	0.054021
1.33	0.033601	1.33	0.0534006
1.33	0.033612	1.34	0.0522406
1.34	0.033665	1.35	0.051447
1.35	0.033776	1.36	0.0506797
1.36	0.03394	1.37	0.0500247
1.37	0.034109	1.38	0.049528
1.38	0.034199	1.39	0.0492046
1.39	0.034172	1.4	0.0490479
1.4	0.034082	1.41	0.0490479
1.41	0.03395	1.42	0.0492756
1.42	0.033813	1.43	0.0495462
1.43	0.033681	1.44	0.0498597
1.44	0.033548	1.45	0.0502078
1.45	0.033437	1.46	0.0505741
1.46	0.033348	1.47	0.0508447
1.47	0.033221	1.48	0.0510279
1.48	0.033136	1.5	0.0510642
1.49	0.033067	1.5	0.0509586
1.5	0.032988	1.51	0.0505048
1.52	0.032872	1.52	0.0498251
1.52	0.032803	1.53	0.0489605
1.53	0.03265	1.54	0.0479836
1.54	0.03237	1.55	0.0469904
1.55	0.032153	1.56	0.0456109
1.56	0.03192	1.57	0.0448354
1.57	0.031682	1.58	0.0442943
1.58	0.031471	1.59	0.0438669
1.59	0.031259	1.6	0.043588
1.6	0.031074	1.61	0.0434824
1.61	0.030842	1.62	0.0435352
1.62	0.03071	1.63	0.0437019
1.63	0.030604	1.64	0.0440764
1.64	0.030503	1.65	0.0443899
1.65	0.030408	1.66	0.0447661
1.66	0.030334	1.67	0.0453321
1.67	0.030276	1.68	0.0460383
1.68	0.030213	1.7	0.0468683
1.69	0.030128	1.7	0.0473302
1.7	0.030107	1.71	0.0487525
1.71	0.03007	1.72	0.0497558
1.72	0.030054	1.73	0.0505659
1.73	0.030044	1.74	0.0512985
1.74	0.030028	1.75	0.0518743
1.75	0.030028	1.76	0.0522852
1.76	0.030049	1.77	0.0525987
1.77	0.030054	1.78	0.0529122
1.78	0.030065	1.79	0.0530525
1.79	0.030086	1.8	0.0532092
1.8	0.030102	1.81	0.0533395
1.81	0.030118	1.82	0.0534534
1.82	0.030128	1.83	0.0536101
1.83	0.030149	1.84	0.0537669
1.84	0.03016	1.85	0.0538989
1.85	0.03016	1.86	0.0540985
1.86	0.030133	1.87	0.0542124
1.87	0.030049	1.88	0.0542652
1.88	0.029922	1.89	0.0543609
1.89	0.029848	1.9	0.0544483
1.9	0.029621	1.91	0.0545259
1.91	0.029467	1.92	0.0545787
1.92	0.029335	1.93	0.0546216
1.93	0.029325	1.94	0.0546579
1.94	0.029478	1.95	0.0546826
1.95	0.029779	1.96	0.054709
1.96	0.030176	1.97	0.0547272
1.97	0.030572	1.98	0.0547437
1.98	0.031143	1.99	0.0547272
1.99	0.031476	2	0.0546051
2	0.031756	2.01	0.0544483
2.01	0.032	2.02	0.0542652
2.02	0.032195	2.03	0.0541778
2.03	0.032359	2.04	0.0541431
2.04	0.032496	2.05	0.0541695
2.05	0.032634	2.06	0.0542652
2.06	0.032708	2.07	0.0544483
2.08	0.032761	2.08	0.0546579
2.08	0.032787	2.09	0.0548922
2.09	0.032835	2.1	0.0551545
2.1	0.032856	2.11	0.0554334
2.11	0.032872	2.12	0.055704
2.12	0.032888	2.13	0.0559746
2.13	0.032893	2.14	0.0562534
2.14	0.032882	2.15	0.0566379
2.15	0.032872	2.16	0.0568986
2.16	0.032851	2.17	0.0571263
2.17	0.03284	2.18	0.057326
2.18	0.032819	2.19	0.0573787
2.19	0.032803	2.19	0.057387
2.2	0.032761	2.2	0.0572385
2.21	0.03275	2.21	0.0569167
2.22	0.03274	2.22	0.056166
2.23	0.032729	2.23	0.0555555
2.24	0.032724	2.24	0.0549186
2.25	0.032719	2.26	0.0543163
2.26	0.032713	2.26	0.0540639
2.27	0.032713	2.27	0.0538544
2.28	0.032713	2.27	0.0536893
2.29	0.032692	2.28	0.0534452
2.3	0.032687	2.29	0.053323
2.31	0.032666	2.3	0.0533494
2.32	0.032644	2.31	0.0533923
2.33	0.032607	2.32	0.0535062
2.34	0.032581	2.33	0.0536547
2.35	0.032544	2.34	0.0537768
2.36	0.032518	2.35	0.0538808
2.37	0.032486	2.36	0.0539946
2.38	0.032438	2.37	0.0541942
2.39	0.032396	2.38	0.0543345
2.4	0.032359	2.39	0.0544995
2.41	0.032333	2.4	0.0546744
2.42	0.032269	2.41	0.0548493
2.43	0.032195	2.42	0.0550324
2.44	0.032116	2.43	0.0552503
2.45	0.031952	2.44	0.0554515
2.46	0.03182	2.45	0.0557123
2.47	0.03146	2.46	0.0561049
2.48	0.031016	2.47	0.056628
2.49	0.030292	2.48	0.057222
2.5	0.029837	2.49	0.0578853
2.51	0.029446	2.5	0.0585734
2.52	0.029097	2.51	0.059306
2.53	0.028806	2.52	0.0601969
2.54	0.028579	2.53	0.0607712
2.55	0.028368	2.54	0.0612777
2.56	0.02814	2.55	0.0616357
2.57	0.028013	2.56	0.0618799
2.58	0.027913	2.57	0.0620284
2.59	0.027818	2.58	0.0620631
2.6	0.027765	2.59	0.0619228
2.61	0.027733	2.6	0.0617661
2.62	0.027712	2.61	0.0615829
2.63	0.027696	2.62	0.0613569
2.65	0.027686	2.63	0.061243
2.65	0.02768	2.64	0.0610153
2.66	0.027675	2.65	0.0607893
2.67	0.027675	2.66	0.0604576
2.68	0.027675	2.67	0.0602481
2.69	0.027675	2.68	0.0600039
2.7	0.027675	2.69	0.0597943
2.71	0.02768	2.7	0.059603
2.72	0.027675	2.71	0.0594198
2.73	0.02768	2.72	0.0592367
2.74	0.027675	2.73	0.0589842
2.75	0.027675	2.74	0.0588357
2.76	0.027691	2.75	0.0586789
2.77	0.027691	2.76	0.0584958
2.78	0.02768	2.77	0.0583374
2.79	0.027686	2.78	0.0582252
2.8	0.027686	2.79	0.0581724
2.81	0.02768	2.8	0.0582071
2.82	0.027686	2.82	0.0583374
2.84	0.027686	2.82	0.0584083
2.84	0.027686	2.83	0.0585222
2.85	0.027686	2.84	0.0586344
2.86	0.027702	2.85	0.0587301
2.87	0.027702	2.86	0.0588011
2.88	0.027696	2.87	0.0588357
2.89	0.027702	2.88	0.0588704
2.9	0.027696	2.89	0.0588621
2.91	0.027686	2.9	0.0588175
2.92	0.027696	2.91	0.0587912
2.93	0.02768	2.92	0.05874
2.94	0.027686	2.93	0.0586525
2.95	0.027702	2.94	0.0585832
2.96	0.027717	2.95	0.0584348
2.97	0.027744	2.96	0.0583374
2.98	0.02777	2.97	0.0581905
2.99	0.027776	2.98	0.0579018
3	0.027818	2.99	0.0575355
3.01	0.02786	3.01	0.0570553
3.02	0.027887	3.01	0.0567946
3.03	0.027934	3.02	0.0559663
3.04	0.027992	3.03	0.0553806
3.05	0.028056	3.04	0.0548493
3.06	0.028124	3.05	0.0543609
3.07	0.028198	3.06	0.0539154
3.08	0.028241	3.07	0.0535326
3.09	0.028273	3.08	0.0532092
3.1	0.028299	3.09	0.052965
3.11	0.028331	3.1	0.0527126
3.12	0.028352	3.11	0.0525723
3.13	0.028368	3.12	0.052503
3.14	0.028399	3.13	0.0524683
3.15	0.028489	3.14	0.052432
3.16	0.028569	3.15	0.0524073
3.17	0.028669	3.16	0.0524155
3.18	0.028727	3.17	0.0524584
3.18	0.028775	3.18	0.0524947
3.19	0.02887	3.19	0.0525195
3.2	0.02897	3.21	0.0525459
3.21	0.029018	3.21	0.0525723
3.22	0.029055	3.22	0.0526333
3.22	0.029092	3.23	0.0526944
3.22	0.029129	3.24	0.0527818
3.23	0.029166	3.25	0.0528346
3.23	0.029198	3.26	0.0528957
3.24	0.029251	3.27	0.0530525
3.25	0.029288	3.28	0.0534798
3.26	0.029298	3.29	0.0541514
3.26	0.029309	3.3	0.0548146
3.27	0.02934	3.31	0.0555555
3.28	0.029372	3.32	0.0566115
3.29	0.029409	3.33	0.0571873
3.3	0.029462	3.34	0.057684
3.31	0.029499	3.35	0.0580767
3.32	0.029525	3.36	0.0583819
3.33	0.029547	3.37	0.0585997
3.34	0.029557	3.38	0.0587829
3.35	0.029584	3.39	0.0589133
3.36	0.029599	3.4	0.0590271
3.37	0.029621	3.41	0.0591409
3.38	0.029631	3.42	0.0592548
3.4	0.029647	3.43	0.0593587
3.4	0.029668	3.44	0.0594627
3.41	0.02971	3.45	0.0595848
3.42	0.029779	3.46	0.0596986
3.43	0.029895	3.47	0.0597861
3.44	0.030128	3.48	0.0598471
3.45	0.030308	3.49	0.0599082
3.46	0.030519	3.5	0.059961
3.47	0.030736	3.51	0.0599956
3.48	0.030932	3.52	0.060022
3.49	0.031133	3.53	0.0600386
3.5	0.031312	3.54	0.0600386
3.51	0.03145	3.55	0.060022
3.52	0.031577	3.56	0.0599874
3.53	0.031635	3.57	0.0599428
3.54	0.031645	3.58	0.0599263
3.55	0.031629	3.59	0.0598917
3.56	0.031587	3.6	0.0598554
3.57	0.03155	3.61	0.0598306
3.58	0.031497	3.62	0.0598125
3.59	0.031444	3.63	0.0597778
3.6	0.031392	3.64	0.0597432
3.61	0.031355	3.65	0.0596986
3.62	0.031328	3.66	0.0596557
3.63	0.031307	3.67	0.0596293
3.64	0.03127	3.68	0.05956
3.65	0.031254	3.69	0.0595155
3.66	0.031222	3.7	0.0594544
3.67	0.031191	3.71	0.0593934
3.68	0.031117	3.72	0.0593241
3.69	0.031043	3.73	0.0592449
3.7	0.031011	3.74	0.0592102
3.71	0.031006	3.75	0.0591492
3.72	0.031037	3.77	0.0590716
3.73	0.031106	3.77	0.0590716
3.74	0.03118	3.78	0.0590271
3.75	0.031254	3.79	0.0589495
3.76	0.031323	3.8	0.0587136
3.77	0.031355	3.81	0.0582598
3.78	0.031434	3.82	0.0575965
3.79	0.031508	3.83	0.0564019
3.8	0.031571	3.84	0.0555555
3.81	0.031666	3.85	0.0547189
3.82	0.031719	3.86	0.0539599
3.83	0.031762	3.87	0.0533577
3.84	0.031799	3.88	0.0528775
3.85	0.031825	3.89	0.0525294
3.86	0.031836	3.9	0.0521796
3.87	0.031857	3.91	0.0520492
3.88	0.031889	3.92	0.0519618
3.89	0.031894	3.93	0.0518743
3.9	0.031899	3.94	0.0517869
3.91	0.03191	3.96	0.0516912
3.92	0.03191	3.96	0.0516483
3.93	0.031883	3.97	0.0515427
3.94	0.031836	3.98	0.0513694
3.95	0.031703	3.99	0.051282
3.96	0.031577	4	0.0512028
3.97	0.031503	4.01	0.0511252
3.98	0.031328	4.02	0.0510988
3.99	0.031154	4.03	0.0511153
4	0.030958	4.04	0.0511764
4.01	0.030784	4.05	0.0513249
4.02	0.03053	4.06	0.0514651
4.03	0.030377	4.07	0.0516037
4.04	0.030244	4.08	0.0517605
4.05	0.030133	4.09	0.0519437
4.06	0.030049	4.1	0.0521185
4.07	0.029964	4.11	0.0522852
4.08	0.029901	4.12	0.0525723
4.09	0.029853	4.13	0.0527389
4.1	0.0298	4.14	0.0528346
4.11	0.029774	4.15	0.0530178
4.12	0.029753	4.16	0.0532009
4.13	0.029737	4.17	0.0533841
4.14	0.029737	4.18	0.0535672
4.15	0.029753	4.19	0.0537586
4.16	0.02979	4.2	0.0540293
4.17	0.029996	4.21	0.0541942
4.18	0.030244	4.22	0.0542998
4.19	0.030556	4.23	0.0545358
4.2	0.030884	4.24	0.0546925
4.21	0.031228	4.25	0.0548493
4.22	0.031545	4.26	0.0549978
4.23	0.031815	4.27	0.0552684
4.24	0.032105	4.28	0.0554334
4.25	0.032237	4.29	0.0556
4.26	0.032322	4.3	0.0557997
4.27	0.03237	4.31	0.056001
4.28	0.032417	4.32	0.0562271
4.29	0.032433	4.33	0.0563227
4.3	0.032459	4.34	0.0566115
4.31	0.032459	4.35	0.0567765
4.32	0.032481	4.36	0.0569696
4.33	0.032496	4.37	0.0571609
4.35	0.032512	4.38	0.0572649
4.35	0.032528	4.39	0.0574745
4.36	0.032555	4.4	0.0575536
4.37	0.032576	4.41	0.0575965
4.38	0.032592	4.42	0.0575965
4.39	0.032613	4.43	0.0575965
4.4	0.032629	4.44	0.0575965
4.41	0.032644	4.45	0.0576229
4.42	0.032671	4.46	0.0576757
4.43	0.032697	4.47	0.0577368
4.44	0.03275	4.48	0.0578144
4.45	0.032814	4.49	0.0580156
4.46	0.032909	4.5	0.0581542
4.47	0.033147	4.52	0.0583126
4.48	0.033305	4.52	0.0583819
4.49	0.033501	4.53	0.0584611
4.5	0.033728	4.54	0.058669
4.51	0.033961	4.55	0.0587829
4.52	0.034215	4.56	0.0588786
4.53	0.034484	4.57	0.0589397
4.54	0.034749	4.58	0.058966
4.55	0.035023	4.59	0.0589924
4.56	0.035304	4.6	0.0590271
4.57	0.035584	4.61	0.0590535
4.58	0.035864	4.62	0.0590964
4.59	0.036139	4.63	0.0591409
4.6	0.036419	4.64	0.0591674
4.61	0.036816	4.65	0.0592102
4.62	0.037117	4.66	0.0592449
4.63	0.037376	4.67	0.059306
4.64	0.037635	4.68	0.0593769
4.65	0.037889	4.69	0.059428
4.66	0.038158	4.7	0.0595337
4.67	0.038412	4.71	0.0596211
4.68	0.038692	4.72	0.0596821
4.69	0.038777	4.73	0.0597597
4.7	0.038809	4.74	0.0598306
4.71	0.038772	4.75	0.0599
4.72	0.038735	4.76	0.0599775
4.73	0.038676	4.77	0.0600303
4.74	0.038602	4.78	0.0601359
4.75	0.038539	4.79	0.0601969
4.76	0.038507	4.8	0.0602745
4.77	0.038528	4.81	0.0603356
4.78	0.038565	4.82	0.0603801
4.79	0.038639	4.83	0.060423
4.8	0.038729	4.84	0.0604494
4.81	0.038867	4.85	0.0604659
4.82	0.03902	4.86	0.0605269
4.83	0.039284	4.87	0.060588
4.84	0.039491	4.88	0.0606589
4.85	0.039707	4.89	0.0606936
4.86	0.039924	4.9	0.06072
4.87	0.040146	4.91	0.0607712
4.88	0.040368	4.92	0.0608157
4.89	0.040611	4.93	0.0608503
4.91	0.040981	4.94	0.060885
4.91	0.041103	4.95	0.0609031
4.92	0.041367	4.96	0.060946
4.93	0.041658	4.97	0.0609989
4.94	0.041885	4.98	0.0610516
4.95	0.04215	4.99	0.0611028
4.96	0.042398	5	0.0611556
4.97	0.042631	5.01	0.0612084
4.98	0.042927	5.02	0.061243
4.99	0.043091	5.03	0.0612777
5	0.043223	5.04	0.0612958
5.01	0.043313	5.05	0.0613123
5.02	0.043403	5.06	0.0613123
5.03	0.043471	5.07	0.061347
5.04	0.043514	5.09	0.0613652
5.05	0.043582	5.09	0.0613833
5.06	0.04363	5.1	0.0614444
5.07	0.043667	5.11	0.0614955
5.08	0.043725	5.12	0.06154
5.1	0.043757	5.13	0.0615565
5.1	0.043789	5.14	0.0616011
5.11	0.043863	5.15	0.0616522
5.12	0.043958	5.16	0.0616704
5.13	0.044011	5.17	0.061705
5.14	0.044074	5.18	0.0617315
5.15	0.044148	5.19	0.0617315
5.16	0.044227	5.2	0.0617397
5.17	0.044285	5.21	0.0617743
5.18	0.04436	5.22	0.0618107
5.19	0.044423	5.23	0.0618717
5.2	0.044539	5.24	0.0619146
5.21	0.044587	5.25	0.0619575
5.22	0.044656	5.26	0.0619839
5.23	0.044714	5.28	0.0620185
5.24	0.04474	5.28	0.0620367
5.25	0.044804	5.29	0.0620895
5.26	0.044851	5.3	0.0620978
5.27	0.04493	5.31	0.0621324
5.28	0.044962	5.32	0.0621505
5.29	0.045015	5.33	0.0621505
5.3	0.045057	5.34	0.0621588
5.31	0.045131	5.35	0.0621934
5.32	0.045195	5.36	0.062238
5.33	0.045264	5.37	0.062299
5.34	0.045364	5.38	0.0623601
5.35	0.045438	5.39	0.062403
5.36	0.045501	5.4	0.0624294
5.37	0.045575	5.4	0.0624459
5.38	0.045644	5.41	0.0624822
5.39	0.045718	5.42	0.0625069
5.4	0.04576	5.43	0.0625168
5.41	0.045877	5.43	0.0625334
5.42	0.04594	5.44	0.062568
5.43	0.045982	5.45	0.062568
5.44	0.04603	5.45	0.062568
5.45	0.046078	5.46	0.062568
5.46	0.046125	5.47	0.062568
5.47	0.046152	5.48	0.062568
5.48	0.046199	5.49	0.062568
5.49	0.046252	5.49	0.062568
5.5	0.046289	5.5	0.062568
5.51	0.046316	5.51	0.0625861
5.52	0.046358	5.52	0.0625861
5.53	0.046405	5.53	0.0625861
5.54	0.046448	5.54	0.0625861
5.55	0.046485	5.55	0.0625861
5.56	0.046522	5.56	0.0625944
5.57	0.046559	5.57	0.0625944
5.58	0.046601	5.58	0.0626043
5.59	0.046638	5.59	0.0626126
5.6	0.04668	5.6	0.0626208
5.61	0.046723	5.61	0.0626126
5.62	0.04676	5.62	0.0626126
5.63	0.046791	5.63	0.0626126
5.64	0.046834	5.64	0.0625944
5.65	0.046886	5.65	0.0625861
5.67	0.046918	5.66	0.0625779
5.67	0.046939	5.67	0.062568
5.68	0.046976	5.68	0.0625779
5.69	0.047019	5.69	0.0625779
5.7	0.047045	5.7	0.0625861
5.71	0.047087	5.71	0.0625944
5.72	0.047135	5.72	0.0625944
5.73	0.047183	5.73	0.0625944
5.74	0.04722	5.74	0.0625944
5.75	0.047251	5.75	0.0626126
5.76	0.047283	5.76	0.0626126
5.77	0.047304	5.77	0.0626126
5.78	0.047341	5.78	0.0626126
5.79	0.047357	5.79	0.0626126
5.8	0.047389	5.8	0.0626126
5.81	0.04742	5.81	0.0626208
5.82	0.047452	5.82	0.0626208
5.83	0.047484	5.84	0.0626126
5.84	0.047521	5.84	0.0626043
5.85	0.047547	5.85	0.0626043
5.86	0.047558	5.86	0.0626043
5.87	0.047579	5.87	0.0625944
5.88	0.047605	5.88	0.0626043
5.89	0.047616	5.89	0.0625944
5.9	0.047637	5.9	0.0625944
5.91	0.047664	5.91	0.0625944
5.92	0.04769	5.92	0.0626043
5.93	0.047738	5.93	0.0626126
5.94	0.047769	5.94	0.0626126
5.95	0.047801	5.95	0.0626043
5.96	0.047817	5.96	0.0626208
5.97	0.047833	5.97	0.0626208
5.98	0.047849	5.98	0.0626126
5.99	0.047864	5.99	0.0626043
6	0.047886	6	0.0625944
6.01	0.047891	6.01	0.0626043
6.02	0.047912	6.02	0.0626043
6.03	0.047933	6.03	0.0626043
6.04	0.047944	6.04	0.0626043
6.05	0.047976	6.05	0.0626043
6.06	0.047997	6.06	0.0626208
6.07	0.048034	6.07	0.0626043
6.08	0.04806	6.08	0.0626043
6.09	0.048076	6.09	0.0626126
6.1	0.048087	6.1	0.0626043
6.11	0.048113	6.11	0.0625944
6.12	0.048124	6.12	0.0625944
6.13	0.048129	6.13	0.0626126
6.14	0.048145	6.14	0.0626126
6.15	0.048155	6.15	0.0626208
6.16	0.048171	6.16	0.0626126
6.17	0.048182	6.17	0.0626126
6.18	0.048224	6.18	0.0626208
6.19	0.048256	6.19	0.0626208
6.2	0.048282	6.2	0.0626208
6.21	0.048303	6.21	0.0626208
6.23	0.04833	6.22	0.0626208
6.23	0.04834	6.23	0.0626208
6.24	0.048372	6.24	0.0626126
6.25	0.048377	6.25	0.0626208
6.26	0.048393	6.26	0.0626126
6.27	0.048398	6.27	0.0625944
6.28	0.048404	6.28	0.0625944
6.29	0.04842	6.29	0.0625779
6.3	0.048414	6.3	0.0625861
6.31	0.04842	6.31	0.0625861
6.32	0.04843	6.32	0.0625944
6.33	0.048441	6.33	0.0625944
6.34	0.048467	6.34	0.0625861
6.35	0.048488	6.35	0.0625944
6.36	0.048515	6.36	0.0626208
6.37	0.048552	6.37	0.0626043
6.38	0.048573	6.38	0.0625944
6.39	0.048583	6.4	0.0626043
6.39	0.048589	6.41	0.0626043
6.4	0.048599	6.41	0.0626126
6.41	0.048605	6.42	0.0626208
6.42	0.048615	6.43	0.0626208
6.42	0.04862	6.44	0.0626208
6.43	0.048636	6.45	0.0626208
6.43	0.048647	6.46	0.0626208
6.44	0.048652	6.47	0.0626208
6.45	0.048652	6.48	0.0626126
6.46	0.048663	6.49	0.0626126
6.46	0.048668	6.5	0.0625944
6.47	0.048668	6.51	0.0625944
6.48	0.048668	6.52	0.0625779
6.49	0.048689	6.53	0.062568
6.5	0.048705	6.54	0.0625251
6.51	0.048742	6.55	0.0624723
6.52	0.048774	6.56	0.0624459
6.53	0.0488	6.57	0.0623848
6.54	0.048821	6.58	0.0623502
6.55	0.048837	6.59	0.0623155
6.56	0.048858	6.6	0.0623073
6.57	0.048874	6.61	0.0622809
6.58	0.04889	6.62	0.0622726
6.59	0.048901	6.63	0.0622462
6.6	0.048901	6.64	0.062238
6.61	0.048911	6.65	0.0622198
6.62	0.048922	6.66	0.0622116
6.63	0.048922	6.67	0.0622017
6.64	0.048927	6.68	0.0622017
6.65	0.048927	6.69	0.0622017
6.66	0.048927	6.7	0.0622017
6.67	0.048932	6.71	0.0621852
6.68	0.048938	6.72	0.0621671
6.69	0.048932	6.73	0.0621406
6.7	0.048943	6.74	0.0621159
6.71	0.048943	6.75	0.0620449
6.72	0.048948	6.76	0.062002
6.73	0.048948	6.77	0.0619575
6.74	0.048948	6.79	0.0619228
6.75	0.048938	6.79	0.0619063
6.76	0.048943	6.8	0.0618882
6.77	0.048943	6.81	0.0618799
6.78	0.048938	6.82	0.0618618
6.8	0.048938	6.83	0.0618453
6.8	0.048943	6.84	0.0618271
6.81	0.048943	6.85	0.0617925
6.82	0.048938	6.86	0.0617661
6.83	0.048943	6.87	0.0617496
6.84	0.048938	6.88	0.0616968
6.85	0.048927	6.89	0.0616522
6.86	0.048932	6.9	0.0615747
6.87	0.048938	6.91	0.0615219
6.88	0.048927	6.92	0.0614691
6.89	0.048911	6.93	0.0613998
6.9	0.048895	6.94	0.061347
6.91	0.048864	6.95	0.0612859
6.92	0.048837	6.96	0.061243
6.93	0.048827	6.97	0.0611985
6.94	0.048806	6.98	0.0611473
6.95	0.048784	6.99	0.0611209
6.96	0.048758	7	0.0610764
6.98	0.048747	7.01	0.0610516
6.98	0.048742	7.02	0.0610071
6.99	0.048737	7.03	0.0609642
7	0.048721	7.04	0.060885
7.01	0.04871	7.05	0.0608503
7.02	0.048689	7.06	0.0608074
7.03	0.048652	7.07	0.0607546
7.04	0.04862	7.08	0.0607019
7.05	0.048594	7.09	0.0606243
7.06	0.048578	7.1	0.0605632
7.07	0.048552	7.11	0.0605022
7.08	0.048515	7.12	0.060423
7.09	0.048478	7.13	0.0603702
7.1	0.04842	7.14	0.0603091
7.11	0.048398	7.15	0.0602398
7.12	0.048351	7.16	0.0602052
7.13	0.04833	7.17	0.060126
7.14	0.048303	7.18	0.0600649
7.15	0.048266	7.19	0.0600039
7.16	0.048229	7.2	0.0599346
7.18	0.048176	7.21	0.0598818
7.18	0.048155	7.22	0.0598207
7.19	0.048118	7.23	0.0597514
7.2	0.048087	7.24	0.0596723
7.21	0.04806	7.25	0.0595947
7.22	0.048023	7.26	0.0595072
7.23	0.047986	7.27	0.0593769
7.24	0.047928	7.28	0.0592977
7.25	0.047886	7.29	0.0592449
7.26	0.047838	7.3	0.0591756
7.27	0.047817	7.31	0.0590964
7.28	0.047785	7.32	0.0590353
7.29	0.047732	7.33	0.0589495
7.3	0.047685	7.35	0.0588274
7.31	0.047637	7.35	0.0587565
7.32	0.047563	7.36	0.0586608
7.33	0.04751	7.37	0.0585832
7.34	0.047447	7.38	0.0585041
7.35	0.047383	7.39	0.0584166
7.37	0.04732	7.4	0.0583638
7.37	0.047294	7.41	0.0582417
7.38	0.04723	7.42	0.0581641
7.39	0.047114	7.43	0.0580849
7.4	0.047056	7.44	0.0580074
7.41	0.046992	7.45	0.0579199
7.42	0.046908	7.46	0.0578061
7.43	0.046855	7.47	0.0577104
7.44	0.04676	7.48	0.0575965
7.45	0.04668	7.49	0.0574662
7.46	0.046575	7.5	0.0574052
7.47	0.046506	7.51	0.057283
7.48	0.046427	7.52	0.0571873
7.49	0.046347	7.54	0.0571263
7.5	0.046284	7.54	0.0570916
7.51	0.046205	7.55	0.0570124
7.52	0.046136	7.56	0.0568903
7.53	0.046067	7.57	0.0567848
7.54	0.045967	7.58	0.056689
7.55	0.045924	7.59	0.0566115
7.56	0.04585	7.6	0.0564976
7.57	0.045787	7.61	0.0563937
7.58	0.045739	7.62	0.0562881
7.59	0.045639	7.63	0.0561313
7.6	0.045565	7.64	0.0560093
7.61	0.045449	7.65	0.0558789
7.62	0.04538	7.66	0.0558079
7.63	0.045306	7.67	0.0556512
7.64	0.045237	7.68	0.0555291
7.65	0.045158	7.69	0.0554334
7.66	0.045084	7.7	0.0552931
7.67	0.045015	7.71	0.0552074
7.68	0.044893	7.72	0.055171
7.69	0.044819	7.73	0.0550852
7.7	0.04474	7.74	0.055006
7.71	0.044656	7.75	0.0549367
7.72	0.04456	7.76	0.0548575
7.73	0.04446	7.77	0.0547619
7.75	0.044391	7.78	0.0546051
7.75	0.044264	7.79	0.0545094
7.76	0.044169	7.8	0.0544038
7.77	0.044069	7.81	0.0542817
7.78	0.043984	7.82	0.0542124
7.79	0.043894	7.83	0.0540721
7.8	0.043804	7.84	0.0539418
7.81	0.043709	7.85	0.0537669
7.82	0.043609	7.86	0.053663
7.83	0.043456	7.87	0.0535326
7.84	0.04336	7.88	0.0534188
7.85	0.043255	7.89	0.0533049
7.86	0.043154	7.9	0.0532009
7.87	0.043059	7.91	0.0531564
7.88	0.042974	7.92	0.0530442
7.89	0.042885	7.93	0.052965
7.9	0.042752	7.94	0.0529039
7.91	0.042631	7.95	0.0528165
7.93	0.042536	7.96	0.0527208
7.93	0.042483	7.97	0.0526515
7.94	0.042377	7.98	0.0525294
7.95	0.042277	7.99	0.052432
7.96	0.042187	8	0.052267
7.97	0.042086	8.01	0.0521532
7.98	0.041949	8.02	0.0520492
7.99	0.04187	8.03	0.0519271
8	0.041769	8.04	0.0517968
8.01	0.041674	8.05	0.0516829
8.02	0.041558	8.06	0.0515691
8.03	0.041462	8.07	0.0513777
8.04	0.041362	8.08	0.0512638
8.05	0.04123	8.1	0.0511599
8.06	0.041098	8.1	0.0510988
8.07	0.040997	8.11	0.0509586
8.08	0.040892	8.12	0.0508447
8.09	0.04077	8.13	0.0507754
8.1	0.040669	8.14	0.0505494
8.12	0.040553	8.15	0.0504355
8.12	0.040447	8.16	0.0503481
8.13	0.040342	8.17	0.0502441
8.14	0.040225	8.18	0.0501732
8.15	0.040125	8.19	0.0500857
8.16	0.040009	8.2	0.0500082
8.17	0.039903	8.21	0.0498943
8.18	0.039787	8.22	0.0497986
8.19	0.039633	8.23	0.0497029
8.2	0.039554	8.24	0.0496155
8.21	0.039406	8.25	0.0495115
8.22	0.039295	8.26	0.0493977
8.23	0.039195	8.27	0.0492838
8.24	0.039089	8.28	0.0491799
8.25	0.038978	8.29	0.0491089
8.26	0.038872	8.3	0.0489522
8.27	0.038698	8.31	0.0488301
8.28	0.038592	8.32	0.0487426
8.29	0.038476	8.33	0.0486387
8.3	0.038417	8.34	0.0485512
8.31	0.038322	8.35	0.0484819
8.32	0.038217	8.36	0.0483599
8.33	0.038127	8.37	0.0482889
8.34	0.037973	8.38	0.0482031
8.35	0.037905	8.39	0.0481239
8.36	0.037783	8.4	0.0480199
8.37	0.037683	8.41	0.0479325
8.38	0.037577	8.42	0.047845
8.39	0.037466	8.43	0.0477493
8.4	0.037376	8.44	0.047652
8.41	0.037217	8.45	0.0475744
8.42	0.037117	8.46	0.0475051
8.43	0.037006	8.47	0.0474342
8.44	0.036895	8.48	0.0473913
8.45	0.036779	8.49	0.0473121
8.46	0.036668	8.5	0.047251
8.47	0.036567	8.51	0.0471636
8.48	0.036456	8.52	0.0471025
8.49	0.036356	8.53	0.0470514
8.5	0.036239	8.54	0.0469722
8.51	0.036171	8.55	0.0469029
8.52	0.036023	8.56	0.0468418
8.53	0.035906	8.57	0.046789
8.54	0.035806	8.58	0.0466851
8.55	0.035705	8.59	0.0466504
8.56	0.035557	8.6	0.0466141
8.57	0.035468	8.6	0.0465795
8.58	0.035383	8.61	0.046502
8.59	0.035304	8.62	0.0464656
8.6	0.035203	8.62	0.0464409
8.61	0.035129	8.63	0.0463881
8.62	0.035039	8.64	0.0463188
8.63	0.034886	8.65	0.0462924
8.64	0.034791	8.65	0.046266
8.65	0.034685	8.67	0.0461967
8.66	0.034585	8.67	0.0461604
8.68	0.034527	8.68	0.0461258
8.68	0.034463	8.68	0.0460911
8.69	0.034357	8.69	0.0460135
8.7	0.034225	8.7	0.0459608
8.71	0.034146	8.71	0.0458997
8.72	0.034061	8.72	0.0458386
8.73	0.033977	8.73	0.0457595
8.74	0.033892	8.74	0.0457083
8.75	0.033813	8.75	0.0456027
8.76	0.033718	8.76	0.0455598
8.77	0.033617	8.77	0.0455152
8.78	0.033459	8.78	0.0454641
8.79	0.033363	8.79	0.0454278
8.8	0.033263	8.8	0.0454031
8.81	0.033157	8.81	0.0453849
8.82	0.033094	8.82	0.0453585
8.83	0.032972	8.83	0.0453321
8.84	0.032882	8.84	0.0453057
8.85	0.032771	8.86	0.0452711
8.86	0.032729	8.86	0.0452545
8.87	0.032655	8.87	0.04521
8.88	0.032576	8.88	0.0451407
8.89	0.032491	8.89	0.0450879
8.9	0.032407	8.9	0.0450532
8.91	0.032338	8.91	0.0450004
8.92	0.032237	8.92	0.0449922
8.93	0.032153	8.93	0.0449839
8.94	0.032084	8.94	0.0449658
8.95	0.032005	8.95	0.0449312
8.96	0.03192	8.96	0.0449312
8.97	0.031846	8.97	0.044913
8.98	0.031793	8.98	0.0449048
8.99	0.031698	8.99	0.0448965
9	0.031577	9	0.0449048
9.01	0.031513	9.01	0.0449048
9.02	0.031439	9.02	0.0448783
9.03	0.031365	9.03	0.0448882
9.04	0.031296	9.04	0.0448882
9.05	0.031228	9.05	0.0448783
9.06	0.031191	9.06	0.0448783
9.07	0.031074	9.07	0.0448783
9.08	0.031006	9.08	0.0448619
9.09	0.030921	9.09	0.0448701
9.1	0.030852	9.1	0.0448619
9.11	0.030794	9.11	0.0448701
9.12	0.030736	9.12	0.0448783
9.13	0.030678	9.13	0.0448701
9.14	0.030641	9.14	0.0448619
9.15	0.030551	9.15	0.0448619
9.16	0.030509	9.16	0.0448701
9.17	0.030445	9.17	0.0448519
9.18	0.030387	9.18	0.0448619
9.19	0.030329	9.19	0.0448619
9.2	0.030276	9.2	0.0448519
9.21	0.030213	9.21	0.0448519
9.22	0.030118	9.22	0.0448701
9.23	0.030054	9.23	0.0448783
9.25	0.029996	9.24	0.0448701
9.25	0.029969	9.25	0.0448783
9.26	0.029922	9.26	0.0448783
9.27	0.029869	9.27	0.0448882
9.28	0.029827	9.28	0.0448783
9.29	0.029769	9.29	0.0448783
9.3	0.029705	9.3	0.0448783
9.31	0.029652	9.31	0.0448783
9.32	0.029599	9.32	0.0448783
9.33	0.029552	9.33	0.0448783
9.34	0.029499	9.34	0.0448783
9.35	0.029446	9.35	0.0448783
9.36	0.029377	9.36	0.0448783
9.37	0.02933	9.37	0.0448701
9.38	0.029288	9.38	0.0448701
9.39	0.029251	9.39	0.0448437
9.4	0.029192	9.4	0.0448519
9.41	0.029134	9.42	0.0448519
9.42	0.029071	9.42	0.0448437
9.43	0.029028	9.43	0.0448437
9.44	0.028997	9.44	0.0448519
9.45	0.028917	9.45	0.0448619
9.46	0.028875	9.46	0.0448437
9.47	0.028828	9.47	0.0448519
9.48	0.028791	9.48	0.0448701
9.49	0.028754	9.49	0.0448701
9.5	0.028701	9.5	0.0448701
9.51	0.028627	9.51	0.0448619
9.52	0.028563	9.52	0.0448619
9.53	0.028521	9.53	0.0448701
9.54	0.028468	9.54	0.0448519
9.55	0.028415	9.55	0.0448701
9.56	0.028362	9.56	0.0448783
9.57	0.02832	9.57	0.0448701
9.58	0.028267	9.58	0.0448619
9.59	0.028236	9.59	0.0448783
9.6	0.028204	9.6	0.0448619
9.6	0.028172	9.61	0.0448701
9.61	0.028161	9.62	0.0448783
9.61	0.02814	9.63	0.0448882
9.62	0.028119	9.64	0.0449229
9.63	0.028093	9.65	0.0449394
9.63	0.028077	9.66	0.044974
9.64	0.02805	9.67	0.0450103
9.65	0.028008	9.68	0.0450532
9.65	0.027987	9.69	0.0450978
9.66	0.027945	9.7	0.0451225
9.67	0.027902	9.71	0.0451489
9.68	0.02786	9.72	0.0451671
9.69	0.027823	9.73	0.0451836
9.7	0.027791	9.74	0.0451935
9.71	0.02776	9.75	0.04521
9.72	0.027723	9.76	0.0452364
9.73	0.027665	9.77	0.0452809
9.74	0.027628	9.78	0.0453238
9.75	0.027606	9.79	0.0453502
9.76	0.027554	9.8	0.0453932
9.77	0.027522	9.81	0.0454278
9.78	0.02749	9.82	0.0454641
9.79	0.027453	9.83	0.0455416
9.81	0.02739	9.84	0.0455598
9.81	0.027374	9.85	0.0455945
9.82	0.027347	9.86	0.0456109
9.83	0.02731	9.87	0.0456374
9.84	0.027289	9.88	0.0456555
9.85	0.027268	9.89	0.0456555
9.86	0.027252	9.9	0.0457083
9.87	0.027226	9.91	0.0457429
9.88	0.027178	9.92	0.045804
9.89	0.027157	9.93	0.0458205
9.9	0.027115	9.94	0.0458469
9.91	0.027083	9.95	0.0458915
9.92	0.027051	9.96	0.0459343
9.93	0.027035	9.97	0.0459871
9.94	0.02702	9.98	0.0460135
9.95	0.027004	10	0.0460301
9.96	0.026983	10	0.0460564
9.97	0.026951	10.01	0.0461092
9.98	0.026919	10.02	0.0461604
10	0.026882	10.03	0.0462214
10	0.026866	10.04	0.0462396
10.01	0.026845	10.05	0.0463089
10.02	0.026798	10.06	0.0463534
10.03	0.026771	10.07	0.0463881
10.04	0.026755	10.08	0.0463964
10.05	0.026745	10.09	0.046431
10.06	0.026734	10.1	0.0464755
10.07	0.026729	10.11	0.0465102
10.08	0.026729	10.12	0.0465976
10.09	0.026697	10.13	0.0466504
10.1	0.026676	10.14	0.0466669
10.11	0.026644	10.15	0.0467016
10.12	0.026623	10.16	0.0467808
10.13	0.026602	10.17	0.0468584
10.14	0.02657	10.18	0.0469029
10.15	0.026544	10.19	0.0469986
10.16	0.026533	10.2	0.0470597
10.17	0.026512	10.21	0.0470943
10.18	0.026507	10.22	0.0471471
10.19	0.026502	10.23	0.0471999
10.2	0.02648	10.24	0.0472346
10.21	0.026475	10.25	0.0472609
10.22	0.026475	10.26	0.0473121
10.23	0.026449	10.27	0.0473731
10.24	0.026406	10.28	0.0474177
10.25	0.026385	10.29	0.0474787
10.26	0.026364	10.3	0.0474953
10.27	0.026327	10.31	0.0475134
10.28	0.026301	10.32	0.0475827
10.29	0.026274	10.33	0.0476355
10.3	0.026258	10.34	0.0477394
10.31	0.026248	10.35	0.0478005
10.32	0.026227	10.37	0.0478533
10.33	0.026221	10.37	0.0478797
10.34	0.026221	10.38	0.0479226
10.35	0.026216	10.39	0.0479754
10.36	0.026211	10.4	0.0480447
10.38	0.026205	10.41	0.0481586
10.38	0.026205	10.42	0.0482279
10.39	0.026205	10.43	0.0483252
10.4	0.026205	10.44	0.048411
10.41	0.026205	10.45	0.0484984
10.42	0.026205	10.46	0.0485859
10.43	0.0262	10.47	0.0486387
10.44	0.026211	10.48	0.048769
10.45	0.026205	10.49	0.0488482
10.46	0.026195	10.5	0.0489175
10.47	0.026205	10.51	0.0489967
10.48	0.026205	10.52	0.0490925
10.49	0.026205	10.53	0.0491617
10.5	0.026205	10.54	0.0492409
10.51	0.0262	10.55	0.0493366
10.52	0.026195	10.56	0.0494142
10.53	0.0262	10.57	0.0494752
10.54	0.02619	10.58	0.0495544
10.55	0.026195	10.59	0.0496336
10.56	0.026195	10.6	0.0496947
10.57	0.026195	10.61	0.0497722
10.58	0.02619	10.62	0.0498514
10.59	0.02619	10.63	0.0499735
10.6	0.02619	10.64	0.050061
10.61	0.026195	10.65	0.0501649
10.62	0.026195	10.66	0.0502441
10.63	0.02619	10.67	0.0503217
10.64	0.026184	10.68	0.050391
10.65	0.026184	10.69	0.050452
10.66	0.02619	10.7	0.0505312
10.67	0.026195	10.71	0.0506715
10.68	0.026195	10.72	0.0507573
10.69	0.026195	10.73	0.0508547
10.7	0.026205	10.74	0.0508975
10.71	0.026205	10.75	0.0510031
10.72	0.026205	10.76	0.0511252
10.73	0.026205	10.77	0.0512292
10.74	0.026211	10.78	0.0513513
10.76	0.026216	10.79	0.0514915
10.76	0.026227	10.8	0.0516219
10.77	0.026248	10.81	0.0517258
10.78	0.026264	10.82	0.0518479
10.79	0.026285	10.83	0.05198
10.8	0.026301	10.84	0.052102
10.81	0.026327	10.85	0.0522934
10.82	0.026359	10.86	0.0524155
10.83	0.026369	10.87	0.0525195
10.84	0.02639	10.88	0.0526251
10.85	0.026401	10.89	0.0527126
10.86	0.026406	10.9	0.0527901
10.87	0.026412	10.91	0.0528693
10.88	0.026428	10.93	0.0529732
10.89	0.026428	10.94	0.0530343
10.9	0.026438	10.94	0.0530871
10.91	0.026459	10.95	0.0532009
10.92	0.026475	10.96	0.0532967
10.93	0.026491	10.97	0.0533742
10.95	0.026507	10.98	0.0534798
10.95	0.026517	10.99	0.0536101
10.96	0.026539	11	0.0537768
10.97	0.026565	11.01	0.0538808
10.98	0.026581	11.02	0.0539863
10.99	0.026597	11.03	0.0541167
11	0.026623	11.04	0.0542305
11.01	0.026639	11.05	0.0543427
11.02	0.026671	11.06	0.0544748
11.03	0.026702	11.07	0.0546579
11.04	0.026734	11.08	0.05478
11.05	0.026771	11.09	0.0548658
11.06	0.026808	11.1	0.0550324
11.07	0.026835	11.12	0.0551628
11.08	0.026861	11.12	0.0552503
11.09	0.026877	11.13	0.0553987
11.1	0.026893	11.14	0.0556347
11.11	0.026919	11.15	0.0557997
11.12	0.026956	11.16	0.05594
11.13	0.026972	11.17	0.0560884
11.14	0.027004	11.18	0.0562534
11.15	0.02702	11.19	0.0563838
11.16	0.02703	11.2	0.0565405
11.17	0.027062	11.21	0.056689
11.18	0.027083	11.22	0.0568722
11.19	0.027109	11.23	0.0570042
11.2	0.027131	11.24	0.0571263
11.21	0.027152	11.25	0.0572137
11.22	0.027183	11.26	0.057387
11.23	0.027215	11.27	0.0575008
11.24	0.027252	11.28	0.0576147
11.25	0.027263	11.29	0.0578144
11.26	0.027305	11.3	0.0578853
11.27	0.027342	11.31	0.0580074
11.28	0.027379	11.32	0.0581295
11.29	0.027427	11.33	0.0582516
11.3	0.027464	11.34	0.0583737
11.31	0.027501	11.35	0.0584958
11.33	0.027517	11.36	0.0586954
11.33	0.027532	11.37	0.0588011
11.34	0.027596	11.38	0.0589133
11.35	0.027628	11.39	0.0590535
11.36	0.027665	11.4	0.0591756
11.37	0.027717	11.41	0.0592713
11.38	0.027749	11.42	0.0594726
11.39	0.027776	11.43	0.0597069
11.4	0.027807	11.44	0.0598653
11.41	0.027871	11.45	0.0600303
11.42	0.027908	11.46	0.0601606
11.43	0.027955	11.47	0.0603356
11.44	0.027992	11.48	0.060484
11.45	0.028019	11.49	0.0605533
11.46	0.028045	11.5	0.06072
11.47	0.028082	11.51	0.0609642
11.48	0.028114	11.52	0.0611292
11.49	0.028188	11.53	0.0613041
11.51	0.028241	11.54	0.0614526
11.51	0.028262	11.55	0.0616275
11.52	0.028304	11.56	0.0617925
11.53	0.028373	11.57	0.0619063
11.54	0.028421	11.58	0.0621671
11.55	0.028468	11.59	0.0623238
11.56	0.028526	11.6	0.0624558
11.57	0.028563	11.61	0.062568
11.58	0.028611	11.62	0.0627082
11.59	0.028664	11.63	0.0628567
11.6	0.028722	11.64	0.0630052
11.61	0.028775	11.65	0.0632412
11.62	0.028817	11.66	0.0634062
11.63	0.028891	11.67	0.0635547
11.64	0.028949	11.69	0.0637296
11.65	0.028997	11.69	0.0638154
11.66	0.029039	11.7	0.063982
11.67	0.029076	11.71	0.0641734
11.68	0.029129	11.72	0.0643401
11.7	0.029177	11.73	0.0646008
11.7	0.029203	11.74	0.0648104
11.71	0.029288	11.75	0.0649853
11.72	0.029335	11.76	0.0651502
11.73	0.029404	11.77	0.0653169
11.74	0.029462	11.78	0.0654654
11.75	0.02952	11.79	0.065604
11.76	0.029578	11.8	0.0656832
11.77	0.029642	11.8	0.0658482
11.78	0.029721	11.81	0.0659274
11.79	0.029753	11.81	0.0660049
11.8	0.029811	11.82	0.0661881
11.81	0.029848	11.83	0.0663548
11.82	0.029895	11.84	0.066424
11.83	0.029959	11.84	0.0665197
11.84	0.030022	11.85	0.0666946
11.85	0.030091	11.86	0.0667639
11.86	0.030155	11.86	0.0668431
11.87	0.030223	11.87	0.0670263
11.88	0.03026	11.88	0.0671566
11.89	0.030318	11.89	0.0673926
11.9	0.030392	11.9	0.0675576
11.91	0.030466	11.91	0.0677408
11.92	0.030567	11.92	0.0679239
11.93	0.030646	11.93	0.0680905
11.94	0.03072	11.94	0.0682902
11.95	0.030768	11.95	0.0685344
11.96	0.030858	11.96	0.0687538
11.97	0.030937	11.97	0.0689271
11.98	0.031011	11.98	0.0691102
11.99	0.031074	11.99	0.0692686
12	0.031191	12	0.0694155
12.01	0.031259	12.01	0.0695821
12.02	0.031323	12.02	0.0697999
12.03	0.031407	12.03	0.0699749
12.04	0.031481	12.04	0.070087
12.05	0.03155	12.05	0.0703147
12.06	0.031614	12.06	0.0703939
12.07	0.031698	12.07	0.0705408
12.08	0.031772	12.08	0.0707075
12.09	0.031841	12.09	0.0709599
12.1	0.031915	12.1	0.071143
12.11	0.031973	12.11	0.0713344
12.12	0.032074	12.12	0.0715176
12.13	0.032137	12.13	0.0717024
12.14	0.032243	12.14	0.0718591
12.15	0.032311	12.15	0.0720324
12.16	0.032391	12.16	0.0722254
12.17	0.032475	12.17	0.0725125
12.18	0.032555	12.18	0.0726875
12.19	0.032623	12.19	0.0728788
12.2	0.032692	12.2	0.0730191
12.21	0.032766	12.21	0.073255
12.22	0.032882	12.22	0.0733936
12.23	0.032962	12.23	0.0735603
12.24	0.033046	12.25	0.0738127
12.25	0.033104	12.25	0.073882
12.26	0.033152	12.26	0.0740305
12.27	0.033205	12.27	0.0741955
12.28	0.033289	12.28	0.0743705
12.29	0.033385	12.29	0.0745272
12.3	0.033464	12.3	0.0746938
12.31	0.033538	12.31	0.0749545
12.32	0.033612	12.32	0.0751212
12.33	0.033681	12.33	0.0752779
12.34	0.033755	12.34	0.0754611
12.35	0.033829	12.35	0.075636
12.36	0.033956	12.36	0.0757746
12.37	0.034056	12.37	0.0760287
12.38	0.034156	12.38	0.0761854
12.39	0.034257	12.39	0.076456
12.4	0.034347	12.4	0.0766557
12.41	0.034442	12.41	0.0768306
12.42	0.034516	12.42	0.0770137
12.43	0.034664	12.44	0.0772052
12.44	0.034759	12.44	0.0772926
12.46	0.034838	12.45	0.0774675
12.46	0.034875	12.46	0.0777381
12.47	0.034944	12.47	0.0779295
12.48	0.035034	12.48	0.0781044
12.49	0.035119	12.49	0.0782875
12.5	0.035182	12.5	0.0784624
12.51	0.035314	12.51	0.0785928
12.52	0.035394	12.52	0.0788287
12.53	0.035494	12.53	0.0790895
12.54	0.035584	12.54	0.0792561
12.55	0.03569	12.55	0.0794475
12.56	0.035785	12.56	0.0796488
12.57	0.03588	12.57	0.0798138
12.58	0.036007	12.58	0.0799969
12.59	0.036123	12.59	0.0801801
12.6	0.036208	12.6	0.080459
12.61	0.036308	12.61	0.0806339
12.62	0.036403	12.62	0.0807295
12.63	0.036504	12.63	0.080921
12.65	0.036604	12.64	0.0810793
12.65	0.036652	12.65	0.0812708
12.66	0.036805	12.66	0.0814621
12.67	0.0369	12.67	0.0815925
12.68	0.036995	12.68	0.0818977
12.69	0.037106	12.69	0.0820825
12.7	0.037207	12.7	0.0822558
12.71	0.037328	12.71	0.0824488
12.72	0.037429	12.72	0.0826221
12.73	0.037577	12.73	0.0827887
12.74	0.037693	12.74	0.0829802
12.75	0.037794	12.75	0.0832507
12.76	0.037889	12.76	0.0834339
12.77	0.037984	12.77	0.0836088
12.78	0.038031	12.78	0.0838084
12.78	0.038084	12.79	0.0839916
12.79	0.038185	12.8	0.0841747
12.8	0.038343	12.81	0.0842704
12.81	0.038439	12.82	0.084541
12.82	0.038544	12.83	0.0846813
12.83	0.038597	12.84	0.0848991
12.84	0.038639	12.85	0.085074
12.84	0.038692	12.86	0.0852489
12.85	0.038798	12.87	0.0854403
12.86	0.038856	12.88	0.0856152
12.86	0.038904	12.89	0.0857983
12.87	0.039015	12.9	0.0860425
12.88	0.039179	12.91	0.0862158
12.89	0.039253	12.92	0.0863725
12.9	0.039395	12.93	0.0865045
12.91	0.039496	12.94	0.0866613
12.92	0.039602	12.95	0.0868362
12.93	0.039718	12.96	0.0870095
12.94	0.039834	12.97	0.0872536
12.95	0.040019	12.98	0.0874285
12.96	0.040141	13	0.0875589
12.97	0.040273	13	0.0876727
12.98	0.040395	13.01	0.0878559
12.99	0.040516	13.02	0.088039
13	0.040638	13.03	0.0882139
13.01	0.040749	13.04	0.0884153
13.02	0.040865	13.05	0.0886677
13.03	0.040976	13.06	0.0888508
13.04	0.041092	13.07	0.0890258
13.05	0.041177	13.08	0.0892089
13.06	0.041325	13.09	0.0894003
13.07	0.041431	13.1	0.0895834
13.08	0.041526	13.11	0.0897666
13.09	0.041695	13.12	0.0900372
13.1	0.041806	13.13	0.0902121
13.11	0.041933	13.14	0.0903243
13.12	0.04206	13.15	0.0905173
13.13	0.042187	13.16	0.0906559
13.14	0.042308	13.17	0.0907962
13.15	0.042435	13.18	0.0909711
13.16	0.042552	13.19	0.0911361
13.17	0.042726	13.2	0.0913275
13.18	0.042837	13.21	0.091476
13.19	0.042964	13.22	0.0916509
13.21	0.043059	13.23	0.0918077
13.21	0.043149	13.24	0.0919644
13.22	0.043286	13.25	0.0921211
13.23	0.043408	13.26	0.0923571
13.24	0.043598	13.27	0.0925138
13.25	0.04372	13.28	0.0926888
13.26	0.043826	13.29	0.0928455
13.27	0.043947	13.31	0.0929676
13.28	0.044063	13.31	0.0931161
13.29	0.044185	13.32	0.0933685
13.3	0.044307	13.33	0.0935352
13.31	0.044492	13.34	0.0937447
13.32	0.044613	13.35	0.0939098
13.33	0.044745	13.36	0.0940318
13.34	0.044867	13.37	0.0941985
13.35	0.044994	13.39	0.0943718
13.36	0.045078	13.39	0.0944592
13.37	0.045227	13.4	0.0946258
13.38	0.045338	13.41	0.0948783
13.39	0.04547	13.42	0.0950614
13.4	0.045586	13.43	0.0952099
13.41	0.045713	13.44	0.0953584
13.42	0.045845	13.45	0.0955152
13.43	0.045977	13.46	0.0956191
13.44	0.046104	13.47	0.095794
13.45	0.046242	13.48	0.0960036
13.46	0.046453	13.49	0.0961174
13.47	0.04658	13.5	0.0962643
13.48	0.046707	13.51	0.096431
13.49	0.046823	13.52	0.0965959
13.5	0.046945	13.53	0.0967626
13.51	0.047061	13.54	0.0969193
13.52	0.047151	13.55	0.0970843
13.53	0.047368	13.56	0.0973038
13.54	0.047494	13.57	0.0973813
13.55	0.047627	13.58	0.0975299
13.56	0.047764	13.59	0.0976783
13.57	0.047896	13.6	0.0978169
13.58	0.04797	13.61	0.0979308
13.59	0.048108	13.62	0.0981139
13.6	0.048324	13.63	0.098307
13.61	0.048462	13.64	0.0984291
13.62	0.04861	13.65	0.0985512
13.63	0.048742	13.66	0.0986634
13.64	0.04888	13.67	0.0987954
13.65	0.049012	13.68	0.098934
13.66	0.049123	13.69	0.0990396
13.67	0.049244	13.7	0.0992128
13.68	0.049419	13.71	0.0993531
13.69	0.04954	13.72	0.0994669
13.7	0.049678	13.73	0.0996138
13.71	0.04981	13.74	0.0997722
13.72	0.049937	13.75	0.0999108
13.73	0.050069	13.77	0.100051
13.74	0.050206	13.77	0.100277
13.75	0.050413	13.78	0.100409
13.77	0.050555	13.79	0.100582
13.77	0.050629	13.8	0.100731
13.78	0.050772	13.81	0.100871
13.79	0.05091	13.82	0.10101
13.8	0.051047	13.83	0.10115
13.81	0.051195	13.84	0.10129
13.82	0.051343	13.85	0.101455
13.83	0.051544	13.86	0.101577
13.84	0.051703	13.87	0.101726
13.85	0.051851	13.88	0.101874
13.86	0.051988	13.89	0.101978
13.87	0.05212	13.9	0.102092
13.88	0.052247	13.91	0.102214
13.89	0.052374	13.92	0.102318
13.9	0.052554	13.93	0.102536
13.91	0.052675	13.95	0.102658
13.92	0.052807	13.95	0.102711
13.93	0.05294	13.96	0.102816
13.94	0.053072	13.97	0.10292
13.96	0.053204	13.98	0.103016
13.96	0.053267	13.99	0.103138
13.97	0.053468	14	0.103209
13.98	0.053574	14.01	0.103287
13.99	0.053764	14.02	0.103392
14	0.053891	14.03	0.103488
14.01	0.054029	14.04	0.103584
14.02	0.054161	14.05	0.103661
14.03	0.054309	14.06	0.103775
14.04	0.054457	14.07	0.103932
14.05	0.054668	14.09	0.104019
14.06	0.054827	14.09	0.104115
14.07	0.05497	14.1	0.10429
14.08	0.055112	14.11	0.104396
14.09	0.055255	14.12	0.104491
14.1	0.055408	14.14	0.104622
14.11	0.055551	14.14	0.104744
14.12	0.055757	14.15	0.104857
14.13	0.055863	14.16	0.104961
14.14	0.056032	14.17	0.105084
14.15	0.05608	14.18	0.105214
14.16	0.056196	14.19	0.105328
14.17	0.056318	14.2	0.105458
14.18	0.056434	14.21	0.10558
14.19	0.05663	14.22	0.105729
14.2	0.056751	14.23	0.105826
14.21	0.056889	14.24	0.105895
14.22	0.057016	14.25	0.106017
14.23	0.057148	14.26	0.106095
14.24	0.057285	14.27	0.106166
14.25	0.057423	14.28	0.106262
14.26	0.05765	14.29	0.106418
14.27	0.057793	14.3	0.106498
14.28	0.057946	14.31	0.106583
14.29	0.058057	14.32	0.106644
14.3	0.058253	14.33	0.106758
14.31	0.058385	14.34	0.106854
14.32	0.058527	14.35	0.10695
14.33	0.05867	14.36	0.107082
14.34	0.058813	14.37	0.107177
14.35	0.058961	14.38	0.107273
14.36	0.059109	14.39	0.107352
14.37	0.059257	14.41	0.107403
14.38	0.059394	14.41	0.107456
14.39	0.059543	14.42	0.107578
14.4	0.05968	14.43	0.107735
14.41	0.059897	14.44	0.107806
14.42	0.060029	14.45	0.107902
14.43	0.060156	14.46	0.107979
14.44	0.060277	14.47	0.10805
14.45	0.060372	14.48	0.10812
14.46	0.060531	14.49	0.108207
14.47	0.060642	14.5	0.108268
14.48	0.060838	14.51	0.108356
14.49	0.060975	14.52	0.108459
14.5	0.061107	14.53	0.108539
14.51	0.061229	14.54	0.108634
14.53	0.061366	14.55	0.108712
14.53	0.061446	14.57	0.108773
14.54	0.061578	14.57	0.108844
14.55	0.061715	14.58	0.108992
14.56	0.061937	14.59	0.109044
14.57	0.062091	14.6	0.109105
14.58	0.062223	14.61	0.109192
14.59	0.062366	14.62	0.109298
14.61	0.062482	14.63	0.109393
14.61	0.062598	14.64	0.109471
14.62	0.062788	14.65	0.109603
14.63	0.062979	14.66	0.109672
14.64	0.063106	14.67	0.109741
14.65	0.063227	14.68	0.109803
14.66	0.063344	14.7	0.10989
14.67	0.063465	14.7	0.109916
14.68	0.063587	14.72	0.109969
14.69	0.063724	14.72	0.110081
14.7	0.063909	14.73	0.110161
14.71	0.063983	14.74	0.11024
14.72	0.064121	14.75	0.110291
14.73	0.064248	14.76	0.110352
14.74	0.06439	14.77	0.110431
14.75	0.064549	14.78	0.110484
14.76	0.064655	14.79	0.110545
14.77	0.064892	14.8	0.110623
14.78	0.065041	14.81	0.110657
14.79	0.065189	14.82	0.110692
14.8	0.065331	14.83	0.110718
14.81	0.06549	14.84	0.110745
14.82	0.065627	14.85	0.110779
14.83	0.06577	14.86	0.11084
14.84	0.065908	14.87	0.110893
14.85	0.066114	14.88	0.110936
14.86	0.066256	14.89	0.110989
14.87	0.066367	14.9	0.11105
14.88	0.066489	14.91	0.111103
14.89	0.066605	14.92	0.111146
14.9	0.066663	14.93	0.111217
14.91	0.066785	14.94	0.111312
14.92	0.066891	14.95	0.111382
14.93	0.067102	14.96	0.111434
14.94	0.06725	14.97	0.111486
14.95	0.067388	14.98	0.111538
14.96	0.06753	14.99	0.111548
14.97	0.067673	14.99	0.111557
14.98	0.067816	15	0.111565
14.99	0.067959	15.01	0.111591
15	0.06816	15.01	0.111609
15.01	0.068308	15.02	0.111679
15.02	0.068429	15.04	0.111713
15.03	0.068551	15.04	0.111766
15.04	0.068678	15.05	0.111801
15.05	0.068799	15.05	0.111835
15.06	0.068916	15.06	0.111853
15.07	0.069005	15.06	0.111878
15.09	0.069196	15.07	0.111923
15.09	0.069259	15.08	0.111949
15.1	0.06937	15.09	0.112037
15.11	0.069476	15.1	0.112106
15.12	0.069587	15.11	0.112167
15.13	0.069698	15.12	0.112228
15.14	0.069888	15.13	0.112271
15.15	0.070005	15.14	0.112315
15.16	0.070131	15.15	0.112332
15.17	0.070264	15.16	0.112393
15.18	0.070406	15.17	0.112428
15.19	0.070549	15.18	0.112472
15.2	0.070676	15.2	0.112525
15.21	0.070808	15.2	0.112568
15.22	0.071004	15.21	0.112629
15.23	0.071088	15.22	0.112672
15.24	0.071242	15.23	0.112743
15.25	0.071358	15.24	0.112777
15.26	0.071469	15.25	0.112804
15.28	0.071585	15.27	0.112812
15.28	0.071643	15.27	0.11282
15.29	0.071802	15.28	0.112865
15.3	0.071918	15.29	0.112926
15.31	0.072035	15.3	0.112977
15.32	0.07214	15.31	0.113056
15.33	0.072257	15.32	0.113101
15.34	0.072384	15.33	0.113144
15.35	0.072484	15.35	0.11317
15.36	0.072648	15.35	0.113197
15.37	0.072754	15.36	0.113223
15.38	0.07287	15.37	0.113258
15.4	0.072965	15.38	0.113327
15.4	0.07306	15.39	0.113388
15.41	0.073229	15.4	0.113457
15.42	0.073351	15.41	0.113502
15.43	0.073531	15.42	0.113536
15.44	0.073647	15.43	0.113563
15.45	0.073763	15.44	0.113624
15.46	0.073827	15.45	0.11365
15.47	0.073938	15.46	0.11365
15.48	0.074033	15.47	0.113659
15.49	0.074133	15.48	0.113675
15.5	0.074218	15.49	0.113693
15.51	0.074382	15.51	0.11372
15.52	0.074493	15.51	0.113754
15.53	0.074593	15.52	0.113815
15.54	0.074715	15.53	0.113868
15.56	0.074815	15.54	0.113911
15.56	0.074916	15.55	0.113946
15.57	0.07509	15.56	0.11398
15.58	0.075249	15.57	0.114017
15.59	0.075376	15.58	0.114041
15.6	0.075481	15.59	0.114068
15.61	0.075608	15.6	0.114094
15.62	0.075725	15.61	0.114112
15.63	0.075836	15.62	0.114121
15.64	0.075952	15.63	0.114129
15.65	0.076063	15.64	0.114129
15.66	0.076163	15.65	0.114129
15.67	0.076253	15.67	0.114147
15.68	0.076354	15.67	0.114182
15.69	0.076444	15.68	0.114234
15.71	0.076518	15.69	0.114269
15.71	0.076602	15.7	0.114312
15.72	0.076787	15.71	0.114365
15.73	0.076893	15.72	0.114383
15.74	0.076993	15.73	0.114426
15.75	0.077094	15.74	0.114444
15.76	0.07721	15.75	0.114487
15.77	0.077316	15.76	0.114487
15.78	0.077427	15.77	0.114505
15.79	0.077533	15.78	0.114513
15.8	0.077697	15.79	0.114522
15.81	0.077813	15.8	0.11454
15.82	0.077924	15.82	0.11454
15.83	0.078014	15.83	0.114548
15.84	0.078098	15.83	0.114548
15.86	0.078172	15.84	0.114556
15.87	0.078252	15.85	0.114548
15.87	0.078389	15.86	0.114548
15.88	0.07849	15.87	0.114566
15.89	0.07859	15.88	0.114566
15.9	0.078701	15.89	0.114583
15.91	0.078796	15.9	0.114601
15.92	0.078891	15.91	0.114635
15.93	0.078986	15.92	0.114678
15.94	0.079124	15.93	0.114723
15.95	0.079214	15.94	0.114776
15.96	0.079309	15.95	0.1148
15.97	0.079415	15.96	0.114827
15.98	0.079473	15.97	0.114853
15.98	0.079526	15.98	0.114898
15.99	0.079631	15.99	0.114906
16	0.079684	16	0.114922
16.01	0.079769	16.02	0.114949
16.01	0.079848	16.02	0.114959
16.02	0.079933	16.03	0.114959
16.02	0.079986	16.04	0.114967
16.04	0.080081	16.05	0.114967
16.04	0.080123	16.06	0.114959
16.05	0.080176	16.07	0.114959
16.05	0.080224	16.08	0.114967
16.06	0.080303	16.09	0.114959
16.07	0.080403	16.1	0.114967
16.08	0.080509	16.11	0.114967
16.09	0.080662	16.13	0.114975
16.1	0.080763	16.13	0.11501
16.11	0.080858	16.14	0.115081
16.12	0.080958	16.15	0.115106
16.13	0.081048	16.16	0.115142
16.14	0.081138	16.17	0.115177
16.15	0.081228	16.18	0.11522
16.16	0.081291	16.19	0.115264
16.17	0.081418	16.2	0.115272
16.18	0.081503	16.21	0.115307
16.19	0.081587	16.22	0.115325
16.2	0.081672	16.23	0.115325
16.21	0.081751	16.24	0.115325
16.23	0.081831	16.25	0.115342
16.23	0.081873	16.26	0.115368
16.24	0.082021	16.27	0.115386
16.25	0.082116	16.29	0.115386
16.26	0.082222	16.29	0.115386
16.27	0.082322	16.3	0.115386
16.28	0.082407	16.31	0.115376
16.29	0.082502	16.32	0.115394
16.3	0.082592	16.33	0.115394
16.31	0.082666	16.34	0.115411
16.32	0.082809	16.35	0.115429
16.33	0.082888	16.36	0.115455
16.34	0.082967	16.37	0.115508
16.35	0.083052	16.38	0.115543
16.36	0.083126	16.39	0.115559
16.37	0.08321	16.4	0.115604
16.38	0.083327	16.41	0.115647
16.39	0.083422	16.42	0.115682
16.4	0.083517	16.43	0.115716
16.41	0.083565	16.45	0.115734
16.42	0.083665	16.45	0.115743
16.43	0.083766	16.46	0.115743
16.44	0.083855	16.47	0.115752
16.45	0.083956	16.48	0.115777
16.46	0.084083	16.49	0.115777
16.48	0.084157	16.5	0.115787
16.48	0.084236	16.51	0.115795
16.49	0.084352	16.52	0.115822
16.5	0.084426	16.53	0.115875
16.51	0.084511	16.54	0.115909
16.52	0.084585	16.55	0.115962
16.53	0.084696	16.56	0.115997
16.54	0.084775	16.58	0.116031
16.55	0.08486	16.58	0.116048
16.56	0.084923	16.59	0.116092
16.57	0.084992	16.61	0.116119
16.58	0.085077	16.61	0.116135
16.59	0.08514	16.62	0.116162
16.6	0.085209	16.63	0.11617
16.61	0.085288	16.64	0.116188
16.62	0.085362	16.65	0.116196
16.64	0.08542	16.66	0.116206
16.64	0.085478	16.67	0.116214
16.65	0.085584	16.68	0.116231
16.66	0.085663	16.69	0.116284
16.67	0.085743	16.7	0.116345
16.68	0.08587	16.71	0.116379
16.69	0.085959	16.72	0.116432
16.7	0.086055	16.73	0.116475
16.71	0.086155	16.74	0.116493
16.72	0.086261	16.75	0.11652
16.73	0.086351	16.77	0.116536
16.74	0.086435	16.78	0.116572
16.75	0.086573	16.78	0.116581
16.76	0.086652	16.79	0.116581
16.77	0.086742	16.8	0.116581
16.79	0.086805	16.81	0.116589
16.8	0.086874	16.82	0.116615
16.8	0.086943	16.83	0.116668
16.81	0.087022	16.84	0.116711
16.82	0.087133	16.85	0.11679
16.83	0.087202	16.86	0.116833
16.84	0.087281	16.87	0.116878
16.85	0.087366	16.88	0.116921
16.86	0.087434	16.89	0.116973
16.87	0.087519	16.9	0.11699
16.88	0.087598	16.91	0.117008
16.89	0.087704	16.92	0.117034
16.9	0.087783	16.93	0.117122
16.91	0.087873	16.94	0.117183
16.92	0.087958	16.95	0.117218
16.93	0.088063	16.97	0.117252
16.95	0.088143	16.97	0.117269
16.95	0.088222	16.98	0.11733
16.96	0.088354	16.99	0.117374
16.97	0.088439	17	0.117383
16.98	0.088534	17.01	0.117374
16.99	0.088624	17.02	0.117409
17	0.088708	17.03	0.117417
17.01	0.088798	17.04	0.117427
17.02	0.088883	17.05	0.117454
17.03	0.088957	17.06	0.117531
17.04	0.089063	17.08	0.117566
17.05	0.089137	17.08	0.11761
17.06	0.089216	17.09	0.117671
17.07	0.089295	17.1	0.117714
17.08	0.089375	17.11	0.117767
17.09	0.089449	17.12	0.11782
17.11	0.089517	17.13	0.117889
17.11	0.08966	17.14	0.117985
17.12	0.089745	17.15	0.118011
17.13	0.089856	17.16	0.118046
17.14	0.089945	17.17	0.118089
17.15	0.090046	17.18	0.118125
17.16	0.090104	17.19	0.118168
17.17	0.090194	17.2	0.118203
17.18	0.090279	17.21	0.118247
17.19	0.090416	17.22	0.118282
17.2	0.090495	17.24	0.118333
17.21	0.090585	17.24	0.118386
17.22	0.090664	17.25	0.118439
17.23	0.090738	17.26	0.118508
17.24	0.090818	17.27	0.118561
17.25	0.090902	17.28	0.118648
17.26	0.090955	17.29	0.118699
17.27	0.091072	17.3	0.11876
17.28	0.091161	17.31	0.118821
17.29	0.091225	17.32	0.118874
17.3	0.091304	17.33	0.118909
17.31	0.091383	17.34	0.118935
17.32	0.091457	17.35	0.11898
17.33	0.091531	17.36	0.119041
17.34	0.091669	17.37	0.119084
17.35	0.091711	17.38	0.11911
17.36	0.091806	17.4	0.119153
17.37	0.091912	17.4	0.119189
17.38	0.092007	17.41	0.119241
17.39	0.092097	17.42	0.119285
17.4	0.092187	17.43	0.119381
17.41	0.092261	17.44	0.119442
17.42	0.092425	17.45	0.119503
17.43	0.092504	17.46	0.119546
17.44	0.092578	17.47	0.119617
17.45	0.092663	17.48	0.119668
17.46	0.092742	17.49	0.119729
17.47	0.092832	17.5	0.11979
17.48	0.092985	17.51	0.119896
17.49	0.09308	17.53	0.119957
17.5	0.093186	17.53	0.119973
17.51	0.093276	17.54	0.120026
17.52	0.093371	17.56	0.120079
17.53	0.093472	17.56	0.12013
17.55	0.093556	17.57	0.120209
17.55	0.093651	17.58	0.120313
17.57	0.093725	17.59	0.120366
17.57	0.093805	17.6	0.120419
17.58	0.093942	17.61	0.12048
17.59	0.094048	17.62	0.120533
17.6	0.094143	17.63	0.120584
17.61	0.094243	17.64	0.12061
17.62	0.094339	17.65	0.120645
17.63	0.094497	17.66	0.120681
17.64	0.094577	17.67	0.120742
17.65	0.094666	17.68	0.120777
17.66	0.094762	17.69	0.120828
17.67	0.094857	17.7	0.120881
17.68	0.094962	17.72	0.120915
17.69	0.095058	17.72	0.12096
17.7	0.095227	17.73	0.121047
17.72	0.095306	17.74	0.121108
17.72	0.09538	17.75	0.121169
17.73	0.095465	17.76	0.121212
17.74	0.09556	17.77	0.121265
17.75	0.09565	17.78	0.121316
17.76	0.095745	17.79	0.121387
17.77	0.095888	17.8	0.121475
17.78	0.095999	17.81	0.121544
17.79	0.096094	17.82	0.121605
17.8	0.09621	17.83	0.121674
17.81	0.096316	17.84	0.12178
17.82	0.096406	17.85	0.121876
17.83	0.096522	17.86	0.121937
17.84	0.096622	17.87	0.12205
17.85	0.096792	17.88	0.122128
17.86	0.096897	17.89	0.122207
17.88	0.096987	17.9	0.122242
17.88	0.097072	17.91	0.122311
17.89	0.097215	17.92	0.12238
17.9	0.097315	17.93	0.122442
17.91	0.097431	17.94	0.122529
17.92	0.097542	17.95	0.122582
17.93	0.097648	17.96	0.122643
17.94	0.097759	17.97	0.122722
17.95	0.097865	17.98	0.1228
17.96	0.097976	17.99	0.122861
17.97	0.098082	18	0.122913
17.98	0.098208	18.01	0.122956
17.99	0.098367	18.02	0.123009
18	0.098478	18.03	0.123131
18.01	0.098589	18.04	0.123192
18.02	0.0987	18.05	0.123262
18.04	0.09879	18.06	0.123333
18.04	0.098885	18.07	0.123428
18.05	0.099038	18.08	0.123532
18.06	0.099229	18.09	0.123611
18.07	0.099345	18.1	0.123681
18.08	0.099477	18.11	0.123742
18.09	0.099609	18.12	0.123829
18.11	0.099736	18.13	0.123898
18.11	0.0998	18.14	0.12396
18.12	0.099942	18.15	0.124055
18.13	0.10008	18.16	0.124169
18.14	0.100291	18.18	0.124248
18.15	0.100429	18.18	0.124318
18.16	0.100571	18.19	0.124431
18.17	0.100698	18.2	0.124483
18.19	0.100804	18.2	0.124527
18.19	0.100905	18.21	0.12458
18.2	0.101068	18.22	0.124641
18.21	0.101248	18.23	0.12478
18.22	0.101391	18.24	0.124806
18.23	0.101544	18.24	0.124841
18.24	0.101698	18.25	0.124902
18.25	0.101856	18.26	0.124963
18.26	0.102025	18.27	0.124989
18.27	0.10221	18.28	0.125024
18.28	0.102496	18.28	0.125042
18.29	0.102596	18.29	0.125103
18.3	0.102787	18.3	0.125181
18.31	0.102987	18.31	0.125286
18.32	0.103204	18.32	0.125364
18.33	0.103405	18.34	0.125451
18.35	0.10358	18.34	0.125522
18.35	0.103759	18.35	0.125626
18.36	0.104177	18.36	0.125713
18.37	0.104415	18.37	0.125775
18.38	0.104658	18.38	0.125897
18.39	0.104906	18.39	0.125974
18.4	0.10515	18.4	0.126045
18.41	0.105382	18.41	0.126133
18.42	0.105599	18.42	0.126218
18.43	0.105932	18.43	0.126298
18.44	0.106144	18.44	0.126377
18.45	0.106339	18.45	0.126525
18.46	0.10654	18.46	0.126603
18.47	0.106746	18.47	0.126621
18.48	0.106847	18.48	0.126682
18.49	0.107058	18.5	0.126751
18.5	0.107227	18.5	0.126812
18.51	0.107566	18.51	0.126916
18.52	0.107777	18.52	0.127004
18.53	0.108004	18.53	0.127136
18.54	0.108216	18.54	0.127222
18.55	0.108427	18.55	0.127309
18.56	0.108644	18.56	0.127415
18.57	0.108866	18.57	0.127476
18.58	0.109194	18.58	0.127519
18.59	0.1094	18.59	0.127598
18.6	0.109617	18.6	0.127728
18.61	0.109844	18.61	0.127824
18.62	0.110061	18.62	0.127903
18.63	0.110278	18.63	0.127991
18.64	0.110489	18.64	0.128094
18.65	0.110674	18.66	0.128164
18.67	0.111039	18.67	0.128235
18.67	0.111145	18.67	0.128286
18.68	0.111361	18.68	0.128365
18.69	0.111589	18.69	0.128452
18.7	0.111795	18.7	0.12853
18.71	0.112012	18.71	0.128617
18.72	0.112323	18.72	0.128705
18.73	0.112524	18.73	0.128784
18.74	0.112715	18.74	0.128888
18.75	0.1129	18.75	0.129045
18.76	0.113069	18.76	0.129141
18.77	0.113249	18.77	0.129238
18.78	0.113434	18.78	0.12935
18.79	0.113613	18.79	0.129429
18.8	0.113883	18.8	0.129508
18.82	0.11402	18.82	0.129578
18.82	0.114158	18.82	0.129716
18.83	0.114364	18.83	0.129787
18.84	0.114507	18.85	0.129875
18.86	0.114644	18.85	0.129918
18.86	0.114718	18.86	0.129997
18.87	0.114919	18.87	0.130109
18.88	0.115051	18.88	0.130197
18.89	0.115173	18.89	0.130266
18.9	0.115295	18.9	0.130353
18.91	0.115411	18.91	0.130424
18.92	0.115527	18.92	0.130494
18.93	0.115643	18.93	0.130581
18.94	0.115844	18.94	0.130677
18.95	0.115992	18.95	0.130772
18.96	0.116135	18.96	0.130842
18.98	0.116267	18.97	0.131
18.98	0.116405	18.98	0.131086
18.99	0.116621	18.99	0.131165
19	0.11678	19	0.131218
19.01	0.116933	19.01	0.131287
19.02	0.117171	19.02	0.131383
19.03	0.117325	19.03	0.131462
19.04	0.117404	19.04	0.13154
19.06	0.117636	19.05	0.131627
19.06	0.11771	19.06	0.131706
19.07	0.117864	19.07	0.13181
19.08	0.118022	19.08	0.131924
19.09	0.11825	19.09	0.132038
19.1	0.118392	19.1	0.132115
19.11	0.11854	19.11	0.132256
19.12	0.118689	19.13	0.132325
19.14	0.118815	19.13	0.132394
19.14	0.118948	19.14	0.132492
19.15	0.119164	19.15	0.132561
19.16	0.119413	19.16	0.132648
19.17	0.119587	19.17	0.132761
19.18	0.119751	19.18	0.132866
19.19	0.119836	19.19	0.13298
19.19	0.11992	19.2	0.133066
19.2	0.12001	19.21	0.133153
19.2	0.1201	19.22	0.133198
19.21	0.120274	19.23	0.133285
19.22	0.120364	19.24	0.133336
19.22	0.120454	19.25	0.133398
19.23	0.120729	19.26	0.13353
19.24	0.120824	19.27	0.133607
19.25	0.12103	19.29	0.133686
19.26	0.121226	19.29	0.133774
19.27	0.121411	19.3	0.133896
19.29	0.121564	19.31	0.134
19.29	0.121728	19.32	0.134105
19.3	0.121982	19.33	0.134244
19.31	0.122273	19.34	0.134323
19.32	0.122463	19.35	0.134419
19.33	0.122653	19.36	0.134488
19.34	0.122838	19.37	0.134576
19.35	0.123023	19.38	0.134663
19.36	0.123203	19.39	0.134741
19.37	0.123388	19.4	0.13482
19.38	0.123658	19.41	0.134924
19.39	0.123848	19.42	0.135011
19.4	0.124044	19.43	0.135099
19.41	0.124245	19.45	0.13517
19.42	0.124446	19.45	0.135239
19.44	0.124615	19.46	0.135343
19.45	0.124789	19.47	0.135414
19.45	0.125059	19.48	0.13551
19.46	0.125265	19.49	0.135587
19.47	0.125482	19.5	0.135683
19.48	0.125704	19.51	0.13578
19.49	0.125931	19.52	0.135858
19.5	0.126148	19.53	0.135945
19.51	0.126359	19.54	0.136024
19.52	0.126587	19.55	0.136146
19.53	0.126904	19.56	0.136224
19.54	0.127126	19.57	0.136285
19.55	0.127343	19.58	0.136354
19.56	0.127554	19.6	0.136415
19.57	0.127771	19.61	0.136476
19.58	0.127982	19.61	0.136538
19.6	0.128173	19.62	0.136625
19.6	0.128532	19.63	0.136678
19.62	0.128744	19.64	0.136739
19.62	0.128855	19.65	0.136818
19.63	0.129082	19.66	0.136887
19.64	0.129293	19.67	0.136991
19.65	0.129515	19.68	0.13707
19.66	0.129732	19.69	0.137131
19.67	0.129954	19.7	0.137254
19.68	0.130298	19.71	0.137315
19.69	0.13052	19.72	0.137394
19.7	0.130726	19.73	0.137463
19.71	0.130948	19.74	0.137532
[truncated: 6,083 more rows]

## Sheet: Fig. 4d
Fig. 4d	anti-PsbO				anti-CP47

[truncated: 19 more sheets: Fig. 4e, Fig. 5a, Fig. 6e, Fig. 6f, Fig. 6g, Supplementary Fig. 1a, Supplementary Fig. 1b, Supplementary Fig. 1c, Supplementary Fig. 1d, Supplementary Fig. 2b, Supplementary Fig. 2c, Supplementary Fig. 3c, Supplementary Fig. 3d, Supplementary Fig. 3e, Supplementary Fig. 5f, Supplementary Fig. 6c, Supplementary Fig. 11b, Supplementary Fig. 11c, Supplementary Fig. 11d]
